# Supplementary material for: tert-Butyl N-[1-diazo­acetyl-3-(methyl­sulfan­yl)prop­yl]carbamate
Source: Acta Crystallogr Sect E Struct Rep Online. 2009 Aug 8;65(Pt 9):o2120–1. doi: 10.1107/S1600536809030815 (PMC2970119; doi:10.1107/S1600536809030815)
Supplement: Supplementary file 1 [file e-65-o2120-sup1.cif]

##############################################################################
###                                                                        ###
###        Electronic paper (Acta Crystallographica Section E)             ###
###                                                                        ###
##############################################################################
#                                                                            #
# This CIF contains the data in a paper accepted for publication in Acta     #
# Crystallographica Section E. It conforms to the requirements of Notes      #
# for Authors for Section E, and has been peer reviewed under the auspices   #
# of the IUCr Commission on Journals.                                        #
#                                                                            #
# Full details of the Crystallographic Information File format               #
# are given in the paper "The Crystallographic Information File (CIF):       #
# a New Standard Archive File for Crystallography" by S. R. Hall, F. H.      #
# Allen and I. D. Brown [Acta Cryst. (1991), A47, 655-685].                  #
#                                                                            #
# The current version of the core CIF dictionary is obtainable from          #
# ftp://ftp.iucr.org/pub/cif_core.dic. The current version number is 2.4.    #
#                                                                            #
# Software is freely available for graphical display of the structure(s) in  #
# this CIF.  For information consult the CIF home page http://www.iucr.org/  #
# cif/home.html                                                              #
#                                                                            #
# This file may be used for bona fide research purposes within the           #
# scientific community so long as proper attribution is given to the journal # 
# article from which it was obtained.                                        #
#                                                                            #
##############################################################################
                                             
data_I
_audit_creation_method     SHELXL-97
_chemical_name_systematic
;
<i>tert</i>-Butyl <i>N</i>-[1-diazoacetyl-3-(methylsulfanyl)propyl]carbamate
;
_chemical_name_common     Butoxymethionyldiazomethane
_chemical_formula_moiety     'C11 H19 N3 O3 S'
_chemical_formula_sum     'C11 H19 N3 O3 S'
_chemical_formula_iupac     'C11 H19 N3 O3 S'
_chemical_formula_weight     273.35
_chemical_melting_point     ?
_symmetry_cell_setting     trigonal
_symmetry_space_group_name_H-M     'P 31'
_symmetry_space_group_name_Hall     'P 31'
loop_
    _symmetry_equiv_pos_as_xyz
    'x, y, z'
    '-y, x-y, z+1/3'
    '-x+y, -x, z+2/3'
_cell_length_a     9.7915(3)
_cell_length_b     9.7915(3)
_cell_length_c     13.8581(5)
_cell_angle_alpha     90.00
_cell_angle_beta     90.00
_cell_angle_gamma     120.00
_cell_volume     1150.62(6)
_cell_formula_units_Z     3
_cell_measurement_reflns_used     14422
_cell_measurement_theta_min     3.1893
_cell_measurement_theta_max     75.6851
_cell_measurement_temperature     100(2)
_exptl_crystal_description     tablet
_exptl_crystal_colour     colourless
_exptl_crystal_size_max     0.20
_exptl_crystal_size_mid     0.20
_exptl_crystal_size_min     0.15
_exptl_crystal_density_diffrn     1.183
_exptl_crystal_density_meas     ?
_exptl_crystal_density_method     'not measured'
_exptl_crystal_F_000     438
_exptl_absorpt_coefficient_mu     1.930
_exptl_absorpt_correction_type     multi-scan
_exptl_absorpt_process_details     '(CrysAlis Pro; Oxford Diffraction, 2009)'
_exptl_absorpt_correction_T_min     0.71724
_exptl_absorpt_correction_T_max     1.00000
_exptl_special_details
;
;
_diffrn_ambient_temperature     100(2)
_diffrn_radiation_type     CuK\a
_diffrn_radiation_wavelength     1.54184
_diffrn_radiation_source     'Nova (Cu) X-ray Source'
_diffrn_radiation_monochromator     mirror
_diffrn_measurement_device_type     'Oxford Diffraction Xcalibur Nova A'
_diffrn_measurement_method     \w
_diffrn_detector_area_resol_mean     10.3543
_diffrn_reflns_number     16152
_diffrn_reflns_av_R_equivalents     0.0319
_diffrn_reflns_av_sigmaI/netI     0.0146
_diffrn_reflns_theta_min     5.22
_diffrn_reflns_theta_max     75.59
_diffrn_reflns_theta_full     72.50
_diffrn_measured_fraction_theta_max     0.996
_diffrn_measured_fraction_theta_full     1.000
_diffrn_reflns_limit_h_min     -12
_diffrn_reflns_limit_h_max     12
_diffrn_reflns_limit_k_min     -12
_diffrn_reflns_limit_k_max     12
_diffrn_reflns_limit_l_min     -17
_diffrn_reflns_limit_l_max     15
_diffrn_standards_number     ?
_diffrn_standards_interval_count     ?
_diffrn_standards_interval_time     ?
_diffrn_standards_decay_%     ?
_refine_special_details
;
Refinement of <i>F</i>^2^ against ALL reflections. The weighted <i>R</i>-factor
<i>wR</i> and goodness of fit <i>S</i> are based on <i>F</i>^2^, conventional
<i>R</i>-factors <i>R</i> are based on <i>F</i>, with <i>F</i> set to zero for
negative <i>F</i>^2^. The threshold expression of <i>F</i>^2^ >
\s(<i>F</i>^2^) is used only for calculating <i>R</i>-factors(gt) <i>etc</i>.
and is not relevant to the choice of reflections for refinement.
<i>R</i>-factors based on <i>F</i>^2^ are statistically about twice as large
as those based on <i>F</i>, and <i>R</i>- factors based on ALL data will be
even larger.
;
_reflns_number_total     3073
_reflns_number_gt     3051
_reflns_threshold_expression     I>2\s(I)
_refine_ls_structure_factor_coef     Fsqd
_refine_ls_matrix_type     full
_refine_ls_R_factor_all     0.0229
_refine_ls_R_factor_gt     0.0227
_refine_ls_wR_factor_gt     0.0602
_refine_ls_wR_factor_ref     0.0604
_refine_ls_goodness_of_fit_ref     1.051
_refine_ls_restrained_S_all     1.051
_refine_ls_number_reflns     3073
_refine_ls_number_parameters     171
_refine_ls_number_restraints     1
_refine_ls_hydrogen_treatment     mixed
_refine_ls_weighting_scheme     calc
_refine_ls_weighting_details
         'calc w=1/[\s^2^(Fo^2^)+(0.0342P)^2^+0.1663P] where P=(Fo^2^+2Fc^2^)/3'
_atom_sites_solution_hydrogens     geom
_atom_sites_solution_primary     direct
_atom_sites_solution_secondary     difmap
_refine_ls_shift/su_max     0.000
_refine_ls_shift/su_mean     0.000
_refine_diff_density_max     0.149
_refine_diff_density_min     -0.138
_refine_ls_extinction_method     none
_refine_ls_extinction_coef     ?
_refine_ls_abs_structure_details     'Flack (1983), 1474 Freidel pairs'
_refine_ls_abs_structure_Flack     0.023(10)
loop_
    _atom_type_symbol
    _atom_type_description
    _atom_type_scat_dispersion_real
    _atom_type_scat_dispersion_imag
    _atom_type_scat_source
    'C' 'C' 0.0181 0.0091
                         'International Tables Vol C Tables 4.2.6.8 and 6.1.1.4'
    'H' 'H' 0.0000 0.0000
                         'International Tables Vol C Tables 4.2.6.8 and 6.1.1.4'
    'N' 'N' 0.0311 0.0180
                         'International Tables Vol C Tables 4.2.6.8 and 6.1.1.4'
    'O' 'O' 0.0492 0.0322
                         'International Tables Vol C Tables 4.2.6.8 and 6.1.1.4'
    'S' 'S' 0.3331 0.5567
                         'International Tables Vol C Tables 4.2.6.8 and 6.1.1.4'
_computing_data_collection
;
CrysAlis Pro (Oxford Diffraction, 2009)
;
_computing_cell_refinement
;
CrysAlis Pro (Oxford Diffraction, 2009)
;
_computing_data_reduction
;
CrysAlis Pro (Oxford Diffraction, 2009)
;
_computing_structure_solution     'SHELXS97 (Sheldrick, 2008)'
_computing_structure_refinement     'SHELXL97 (Sheldrick, 2008)'
_computing_molecular_graphics     'XP (Siemens, 1994)'
_computing_publication_material     'SHELXL97 (Sheldrick, 2008)'
loop_
    _atom_site_type_symbol
    _atom_site_label
    _atom_site_fract_x
    _atom_site_fract_y
    _atom_site_fract_z
    _atom_site_U_iso_or_equiv
    _atom_site_adp_type
    _atom_site_calc_flag
    _atom_site_refinement_flags
    _atom_site_occupancy
    _atom_site_disorder_assembly
    _atom_site_disorder_group
    S S 0.08692(4) -0.10432(4) 0.14682(2) 0.03648(9) Uani d . 1 . .
    O O1 0.57182(11) 0.62115(10) 0.24352(6) 0.02868(19) Uani d . 1 . .
    O O2 0.57776(11) 0.51506(10) 0.38885(6) 0.02855(19) Uani d . 1 . .
    O O3 0.66256(11) 0.16891(11) 0.38136(6) 0.02857(19) Uani d . 1 . .
    N N1 0.49938(13) 0.36907(12) 0.25188(8) 0.0259(2) Uani d . 1 . .
    H H01 0.4999(17) 0.3757(17) 0.1913(12) 0.021(3) Uiso d . 1 . .
    N N2 0.88980(14) 0.31145(15) 0.24685(9) 0.0340(3) Uani d . 1 . .
    N N3 1.00277(17) 0.3112(2) 0.25596(10) 0.0492(4) Uani d . 1 . .
    C C1 0.76526(17) 0.85794(16) 0.33133(11) 0.0350(3) Uani d . 1 . .
    H H1A 0.7632 0.7991 0.3890 0.052 Uiso calc R 1 . .
    H H1B 0.7907 0.9647 0.3499 0.052 Uiso calc R 1 . .
    H H1C 0.8455 0.8640 0.2865 0.052 Uiso calc R 1 . .
    C C2 0.60734(19) 0.86229(16) 0.19163(11) 0.0369(3) Uani d . 1 . .
    H H2A 0.6887 0.8685 0.1477 0.055 Uiso calc R 1 . .
    H H2B 0.6307 0.9690 0.2085 0.055 Uiso calc R 1 . .
    H H2C 0.5042 0.8059 0.1600 0.055 Uiso calc R 1 . .
    C C3 0.47294(18) 0.75163(17) 0.35029(12) 0.0364(3) Uani d . 1 . .
    H H3A 0.3714 0.6914 0.3172 0.055 Uiso calc R 1 . .
    H H3B 0.4883 0.8548 0.3693 0.055 Uiso calc R 1 . .
    H H3C 0.4739 0.6940 0.4079 0.055 Uiso calc R 1 . .
    C C4 0.60502(15) 0.77449(14) 0.28283(10) 0.0278(3) Uani d . 1 . .
    C C5 0.55262(14) 0.50412(13) 0.30286(9) 0.0244(2) Uani d . 1 . .
    C C6 0.48307(14) 0.22893(14) 0.29774(9) 0.0240(2) Uani d . 1 . .
    H H6 0.4329 0.2173 0.3624 0.029 Uiso calc R 1 . .
    C C7 0.64131(14) 0.23513(13) 0.31215(9) 0.0234(2) Uani d . 1 . .
    C C8 0.75513(15) 0.31186(15) 0.23793(10) 0.0288(3) Uani d . 1 . .
    H H8 0.7356 0.3609 0.1847 0.035 Uiso calc R 1 . .
    C C9 0.37572(14) 0.08310(13) 0.23693(9) 0.0257(2) Uani d . 1 . .
    H H9A 0.4220 0.0957 0.1718 0.031 Uiso calc R 1 . .
    H H9B 0.3707 -0.0110 0.2670 0.031 Uiso calc R 1 . .
    C C10 0.20871(15) 0.05652(15) 0.22743(10) 0.0300(3) Uani d . 1 . .
    H H10A 0.2144 0.1544 0.2032 0.036 Uiso calc R 1 . .
    H H10B 0.1588 0.0339 0.2920 0.036 Uiso calc R 1 . .
    C C11 0.0623(2) -0.26955(18) 0.21754(14) 0.0502(4) Uani d . 1 . .
    H H11A 0.1660 -0.2559 0.2331 0.075 Uiso calc R 1 . .
    H H11B 0.0012 -0.3671 0.1806 0.075 Uiso calc R 1 . .
    H H11C 0.0062 -0.2755 0.2774 0.075 Uiso calc R 1 . .
loop_
    _atom_site_aniso_label
    _atom_site_aniso_U_11
    _atom_site_aniso_U_22
    _atom_site_aniso_U_33
    _atom_site_aniso_U_12
    _atom_site_aniso_U_13
    _atom_site_aniso_U_23
    S 0.03136(16) 0.03576(17) 0.03360(17) 0.01025(14) -0.00604(13) -0.00369(14)
    O1 0.0426(5) 0.0199(4) 0.0260(4) 0.0176(4) -0.0038(4) -0.0017(3)
    O2 0.0390(5) 0.0245(4) 0.0246(5) 0.0177(4) -0.0050(3) -0.0027(3)
    O3 0.0319(4) 0.0295(4) 0.0243(4) 0.0153(4) 0.0004(3) 0.0041(3)
    N1 0.0384(6) 0.0196(5) 0.0208(5) 0.0154(4) -0.0023(4) -0.0016(4)
    N2 0.0324(6) 0.0379(6) 0.0292(6) 0.0157(5) 0.0058(4) 0.0081(4)
    N3 0.0392(7) 0.0717(10) 0.0426(8) 0.0320(7) 0.0095(6) 0.0198(7)
    C1 0.0336(7) 0.0248(6) 0.0424(8) 0.0115(5) -0.0030(6) -0.0028(5)
    C2 0.0521(8) 0.0249(6) 0.0381(8) 0.0224(6) -0.0028(6) 0.0013(5)
    C3 0.0400(8) 0.0309(7) 0.0456(8) 0.0230(6) 0.0044(6) 0.0018(6)
    C4 0.0334(6) 0.0184(5) 0.0335(7) 0.0145(5) -0.0017(5) -0.0019(5)
    C5 0.0271(6) 0.0203(5) 0.0282(6) 0.0137(5) -0.0001(4) -0.0001(4)
    C6 0.0293(6) 0.0198(5) 0.0239(6) 0.0131(5) 0.0010(4) 0.0005(4)
    C7 0.0275(6) 0.0170(5) 0.0228(6) 0.0091(4) -0.0009(4) -0.0021(4)
    C8 0.0289(6) 0.0277(6) 0.0289(6) 0.0135(5) 0.0024(5) 0.0051(5)
    C9 0.0273(6) 0.0199(5) 0.0289(6) 0.0110(5) -0.0003(5) -0.0015(4)
    C10 0.0274(6) 0.0261(6) 0.0356(7) 0.0126(5) -0.0017(5) -0.0014(5)
    C11 0.0479(9) 0.0284(7) 0.0653(11) 0.0124(7) -0.0165(8) -0.0071(7)
_geom_special_details
;
All e.s.d.'s (except the e.s.d. in the dihedral angle between two l.s. planes)
are estimated using the full covariance matrix. The cell e.s.d.'s are taken
into account individually in the estimation of e.s.d.'s in distances, angles
and torsion angles; correlations between e.s.d.'s in cell parameters are only
used when they are defined by crystal symmetry. An approximate (isotropic)
treatment of cell e.s.d.'s is used for estimating e.s.d.'s involving l.s.
planes.
Short contact: 2.8141(14) N2 - O2_$1; 73.5(1) C8 - N2 - O2_$1; Operator $1 -
<i>x</i> + <i>y</i>+1, -<i>x</i> + 1, <i>z</i> - 1/3
;
loop_
    _geom_bond_atom_site_label_1
    _geom_bond_atom_site_label_2
    _geom_bond_site_symmetry_2
    _geom_bond_distance
    _geom_bond_publ_flag
    S C11 . 1.8015(17) ?
    S C10 . 1.8089(13) ?
    O1 C5 . 1.3450(14) ?
    O1 C4 . 1.4727(14) ?
    O2 C5 . 1.2107(16) ?
    O3 C7 . 1.2323(15) ?
    N1 C5 . 1.3528(15) ?
    N1 C6 . 1.4468(15) ?
    N2 N3 . 1.1145(18) ?
    N2 C8 . 1.3264(18) ?
    C1 C4 . 1.5163(19) ?
    C2 C4 . 1.5223(19) ?
    C3 C4 . 1.5189(19) ?
    C6 C7 . 1.5330(17) ?
    C6 C9 . 1.5340(16) ?
    C7 C8 . 1.4237(17) ?
    C9 C10 . 1.5276(17) ?
    N1 H01 . 0.842(16) ?
    C1 H1A . 0.9800 ?
    C1 H1B . 0.9800 ?
    C1 H1C . 0.9800 ?
    C2 H2A . 0.9800 ?
    C2 H2B . 0.9800 ?
    C2 H2C . 0.9800 ?
    C3 H3A . 0.9800 ?
    C3 H3B . 0.9800 ?
    C3 H3C . 0.9800 ?
    C6 H6 . 1.0000 ?
    C8 H8 . 0.9500 ?
    C9 H9A . 0.9900 ?
    C9 H9B . 0.9900 ?
    C10 H10A . 0.9900 ?
    C10 H10B . 0.9900 ?
    C11 H11A . 0.9800 ?
    C11 H11B . 0.9800 ?
    C11 H11C . 0.9800 ?
loop_
    _geom_angle_atom_site_label_1
    _geom_angle_atom_site_label_2
    _geom_angle_atom_site_label_3
    _geom_angle_site_symmetry_1
    _geom_angle_site_symmetry_3
    _geom_angle
    _geom_angle_publ_flag
    C11 S C10 . . 100.36(7) ?
    C5 O1 C4 . . 120.53(10) ?
    C5 N1 C6 . . 120.23(11) ?
    N3 N2 C8 . . 178.84(15) ?
    O1 C4 C1 . . 110.78(10) ?
    O1 C4 C3 . . 109.87(10) ?
    C1 C4 C3 . . 112.46(12) ?
    O1 C4 C2 . . 101.65(10) ?
    C1 C4 C2 . . 110.15(11) ?
    C3 C4 C2 . . 111.43(11) ?
    O2 C5 O1 . . 126.21(10) ?
    O2 C5 N1 . . 124.23(11) ?
    O1 C5 N1 . . 109.57(11) ?
    N1 C6 C7 . . 112.93(10) ?
    N1 C6 C9 . . 109.93(10) ?
    C7 C6 C9 . . 108.48(9) ?
    O3 C7 C8 . . 123.12(12) ?
    O3 C7 C6 . . 120.91(11) ?
    C8 C7 C6 . . 115.84(11) ?
    N2 C8 C7 . . 116.62(12) ?
    C10 C9 C6 . . 112.51(10) ?
    C9 C10 S . . 112.65(9) ?
    C5 N1 H01 . . 117.4(10) ?
    C6 N1 H01 . . 120.3(10) ?
    C4 C1 H1A . . 109.5 ?
    C4 C1 H1B . . 109.5 ?
    H1A C1 H1B . . 109.5 ?
    C4 C1 H1C . . 109.5 ?
    H1A C1 H1C . . 109.5 ?
    H1B C1 H1C . . 109.5 ?
    C4 C2 H2A . . 109.5 ?
    C4 C2 H2B . . 109.5 ?
    H2A C2 H2B . . 109.5 ?
    C4 C2 H2C . . 109.5 ?
    H2A C2 H2C . . 109.5 ?
    H2B C2 H2C . . 109.5 ?
    C4 C3 H3A . . 109.5 ?
    C4 C3 H3B . . 109.5 ?
    H3A C3 H3B . . 109.5 ?
    C4 C3 H3C . . 109.5 ?
    H3A C3 H3C . . 109.5 ?
    H3B C3 H3C . . 109.5 ?
    N1 C6 H6 . . 108.5 ?
    C7 C6 H6 . . 108.5 ?
    C9 C6 H6 . . 108.5 ?
    N2 C8 H8 . . 121.7 ?
    C7 C8 H8 . . 121.7 ?
    C10 C9 H9A . . 109.1 ?
    C6 C9 H9A . . 109.1 ?
    C10 C9 H9B . . 109.1 ?
    C6 C9 H9B . . 109.1 ?
    H9A C9 H9B . . 107.8 ?
    C9 C10 H10A . . 109.1 ?
    S C10 H10A . . 109.1 ?
    C9 C10 H10B . . 109.1 ?
    S C10 H10B . . 109.1 ?
    H10A C10 H10B . . 107.8 ?
    S C11 H11A . . 109.5 ?
    S C11 H11B . . 109.5 ?
    H11A C11 H11B . . 109.5 ?
    S C11 H11C . . 109.5 ?
    H11A C11 H11C . . 109.5 ?
    H11B C11 H11C . . 109.5 ?
loop_
    _geom_torsion_atom_site_label_1
    _geom_torsion_atom_site_label_2
    _geom_torsion_atom_site_label_3
    _geom_torsion_atom_site_label_4
    _geom_torsion_site_symmetry_1
    _geom_torsion_site_symmetry_2
    _geom_torsion_site_symmetry_3
    _geom_torsion_site_symmetry_4
    _geom_torsion
    _geom_torsion_publ_flag
    C5 O1 C4 C1 . . . . 66.13(15) ?
    C5 O1 C4 C3 . . . . -58.74(14) ?
    C5 O1 C4 C2 . . . . -176.85(11) ?
    C4 O1 C5 O2 . . . . -9.28(19) ?
    C4 O1 C5 N1 . . . . 170.45(10) ?
    C6 N1 C5 O2 . . . . -5.96(19) ?
    C6 N1 C5 O1 . . . . 174.30(10) ?
    C5 N1 C6 C7 . . . . -76.13(14) ?
    C5 N1 C6 C9 . . . . 162.57(10) ?
    N1 C6 C7 O3 . . . . 148.43(11) ?
    C9 C6 C7 O3 . . . . -89.46(13) ?
    N1 C6 C7 C8 . . . . -35.64(15) ?
    C9 C6 C7 C8 . . . . 86.47(12) ?
    O3 C7 C8 N2 . . . . -0.93(19) ?
    C6 C7 C8 N2 . . . . -176.76(11) ?
    N1 C6 C9 C10 . . . . -62.16(13) ?
    C7 C6 C9 C10 . . . . 173.92(10) ?
    C6 C9 C10 S . . . . 174.67(9) ?
    C11 S C10 C9 . . . . 69.91(11) ?
loop_
    _geom_hbond_atom_site_label_D
    _geom_hbond_atom_site_label_H
    _geom_hbond_atom_site_label_A
    _geom_hbond_site_symmetry_A
    _geom_hbond_distance_DH
    _geom_hbond_distance_HA
    _geom_hbond_distance_DA
    _geom_hbond_angle_DHA
    N1 H01 O3 3_664 0.842(16) 2.027(16) 2.8465(14) 164.1(14)
    C8 H8 O2 3_664 0.95 2.51 2.9686(16) 110.0
    C11 H11B O2 3_554 0.98 2.52 3.457(2) 159.6
    C3 H3B O3 1_565 0.98 2.67 3.5693(17) 152.0
    C1 H1C S 1_665 0.98 2.95 3.9281(16) 177.2
data_global
_journal_date_recd_electronic     2009-08-02
_journal_date_accepted     2009-08-03
_journal_name_full     'Acta Crystallographica, Section E'
_journal_year     2009
_journal_volume     65
_journal_issue      9
_journal_page_first     o2120
_journal_page_last     o2121
_journal_paper_category     QO
_journal_coeditor_code     AT2855
_publ_contact_author_name     'Dr. Javid H. Zaidi'
_publ_contact_author_address
;
Department of Chemistry
Quaid-I-Azam University
Islamabad 45320
Pakistan
;
_publ_contact_author_email     javid_zaidi@qau.edu.pk
_publ_contact_author_fax      925190642241
_publ_contact_author_phone        .92E-306
_publ_section_title
;
<i>tert</i>-Butyl <i>N</i>-[1-diazoacetyl-3-(methylsulfanyl)propyl]carbamate
;
loop_
    _publ_author_name
    _publ_author_address
    'Mehmood, Tahir'
;
Department of Chemistry
Quaid-I-Azam University
Islamabad 45320
Pakistan
;
    'Zaidi, Javid H.'
;
Department of Chemistry
Quaid-I-Azam University
Islamabad 45320
Pakistan
;
    'Jones, Peter G.'
;
Institut f\"ur Anorganische und Analytische Chemie
Technische Universit\"at Braunschweig
Hagenring 30
38106 Braunschweig
Germany
;
_publ_section_synopsis     .
