# Supplementary material for: tert-Butyl N-[1-diazo­acetyl-3-(methyl­sulfan­yl)prop­yl]carbamate
Source: Acta Crystallogr Sect E Struct Rep Online. 2009 Aug 8;65(Pt 9):o2120–1. doi: 10.1107/S1600536809030815 (PMC2970119; doi:10.1107/S1600536809030815)
Supplement: Supplementary file 2 [file e-65-o2120-Isup2.hkl]

# 
# h,k,l, Fc-squared, Fo-squared, sigma(Fo-squared) and status flag 
# 
data_I
_shelx_title ' mte2 in P3(1)' 
_shelx_refln_list_code          4 
_shelx_F_calc_maximum      125.24 
_exptl_crystal_F_000       438.00 
_reflns_d_resolution_high  0.7960 
 
loop_ 
 _symmetry_equiv_pos_as_xyz 
 'x, y, z' 
 '-y, x-y, z+1/3' 
 '-x+y, -x, z+2/3' 
 
_cell_length_a     9.7915 
_cell_length_b     9.7915 
_cell_length_c    13.8581 
_cell_angle_alpha  90.000 
_cell_angle_beta   90.000 
_cell_angle_gamma 120.000 
 
_shelx_F_squared_multiplier     1.000 
 
loop_ 
 _refln_index_h 
 _refln_index_k 
 _refln_index_l 
 _refln_F_squared_calc 
 _refln_F_squared_meas 
 _refln_F_squared_sigma 
 _refln_observed_status 
  -1   1 -17        8.73       11.43      0.60 o 
   0   1 -17       29.03       30.56      0.69 o 
   1   1 -17       13.81       16.32      0.48 o 
  -2   2 -17       35.25       34.73      0.72 o 
  -1   2 -17       32.38       35.01      1.02 o 
   0   2 -17       35.66       32.10      0.94 o 
  -1   1 -16       77.41       96.12      1.98 o 
   0   1 -16       30.71       35.17      1.09 o 
   1   1 -16       44.36       47.64      1.14 o 
  -3   2 -16      118.98      124.98      2.44 o 
  -2   2 -16        0.48        0.68      0.71 o 
  -1   2 -16       61.40       63.77      0.84 o 
   0   2 -16       97.62      108.55      1.97 o 
   1   2 -16       65.03       81.39      3.24 o 
   2   2 -16       14.10       12.13      0.90 o 
  -4   3 -16        0.21        0.69      0.72 o 
  -3   3 -16      111.98      108.39      2.05 o 
  -2   3 -16       21.05       18.46      0.65 o 
  -1   3 -16       19.95       20.63      0.83 o 
   0   3 -16       20.25       21.32      0.76 o 
   1   3 -16       22.48       18.78      0.62 o 
  -4   4 -16        1.15        1.47      0.66 o 
  -3   4 -16       53.10       47.52      1.30 o 
  -2   4 -16       35.04       31.85      0.74 o 
  -1   4 -16       61.62       52.59      7.36 o 
   0   4 -16        9.88       11.44      0.77 o 
   0   0 -15      116.84      121.52      2.96 o 
  -1   1 -15      274.82      313.24      4.51 o 
   0   1 -15      362.69      415.95      3.18 o 
   1   1 -15       69.82       80.29      0.90 o 
  -3   2 -15       33.04       36.40      1.31 o 
  -2   2 -15       96.51      104.73      2.68 o 
  -1   2 -15       10.62       11.35      0.71 o 
   0   2 -15        7.95        9.45      0.53 o 
   1   2 -15        0.67        1.59      0.45 o 
   2   2 -15       45.49       48.13      1.66 o 
  -5   3 -15       41.48       45.24      1.02 o 
  -4   3 -15      142.81      148.14      5.68 o 
  -3   3 -15       71.26       84.85      2.20 o 
  -2   3 -15       17.09       19.14      0.69 o 
  -1   3 -15       22.20       22.40      0.62 o 
   0   3 -15       88.82       94.48      1.77 o 
   1   3 -15       41.34       42.75      0.94 o 
   2   3 -15        3.92        4.46      0.52 o 
   3   3 -15       97.93       95.62      1.44 o 
  -6   4 -15        4.15        3.18      0.69 o 
  -5   4 -15       13.05       13.84      0.71 o 
  -4   4 -15       10.94       11.92      0.78 o 
  -3   4 -15      137.59      139.68      3.05 o 
  -2   4 -15       21.30       21.82      0.98 o 
  -1   4 -15        8.39        6.83      0.70 o 
   0   4 -15      101.38      113.79      1.47 o 
   1   4 -15       68.39       69.51      1.50 o 
   2   4 -15        0.82        3.40      0.60 o 
  -5   5 -15       11.96       11.79      0.54 o 
  -4   5 -15       52.66       59.55      1.06 o 
  -3   5 -15       40.96       35.44      1.62 o 
  -2   5 -15        5.19        4.99      0.52 o 
  -1   5 -15       17.57       16.66      1.05 o 
   0   5 -15       12.91       11.18      0.52 o 
  -4   6 -15       32.24       29.58      0.81 o 
  -1   1 -14      143.83      154.44      1.62 o 
   0   1 -14       34.10       38.47      0.82 o 
   1   1 -14      117.60      129.08      0.97 o 
  -3   2 -14       55.48       58.81      0.78 o 
  -2   2 -14       49.18       57.32      0.70 o 
  -1   2 -14      175.39      197.75      1.94 o 
   0   2 -14       76.47       81.91      1.18 o 
   1   2 -14        0.36        0.91      0.44 o 
   2   2 -14       92.38       94.64      2.17 o 
  -5   3 -14      153.52      162.66      2.99 o 
  -4   3 -14       90.12      103.04      2.77 o 
  -3   3 -14       29.18       31.74      1.21 o 
  -2   3 -14       55.46       61.10      1.35 o 
  -1   3 -14      432.62      470.91      3.00 o 
   0   3 -14       39.69       41.87      0.94 o 
   1   3 -14       90.08       99.07      1.93 o 
   2   3 -14       48.36       48.69      1.52 o 
   3   3 -14       50.55       48.65      1.82 o 
  -7   4 -14       23.10       18.87      1.27 o 
  -6   4 -14       46.24       42.40      1.40 o 
  -5   4 -14        9.91       10.23      0.63 o 
  -4   4 -14       12.20       10.81      0.62 o 
  -3   4 -14       20.10       20.19      0.59 o 
  -2   4 -14       16.89       19.20      0.67 o 
  -1   4 -14        1.19        1.76      0.36 o 
   0   4 -14       13.35       13.00      0.47 o 
   1   4 -14       25.84       25.30      1.24 o 
   2   4 -14       46.87       44.96      0.92 o 
   3   4 -14       10.13        9.26      0.81 o 
  -7   5 -14       51.31       48.45      1.19 o 
  -6   5 -14        9.56       10.33      0.50 o 
  -5   5 -14       21.15       24.73      1.30 o 
  -4   5 -14      158.96      161.35      3.14 o 
  -3   5 -14       49.18       52.10      1.08 o 
  -2   5 -14       11.89       10.26      0.54 o 
  -1   5 -14       56.11       53.42      1.84 o 
   0   5 -14      118.57      121.24      2.12 o 
   1   5 -14       28.48       29.01      0.85 o 
   2   5 -14       21.74       19.68      1.82 o 
  -6   6 -14       59.64       56.10      2.10 o 
  -5   6 -14       70.74       75.94      1.46 o 
  -4   6 -14        8.32        6.99      0.63 o 
  -3   6 -14       17.37       16.43      0.71 o 
  -2   6 -14       64.26       58.74      1.22 o 
  -1   6 -14       64.00       65.32      2.02 o 
   0   6 -14       44.34       43.76      0.91 o 
  -5   7 -14       30.49       28.24      0.54 o 
  -4   7 -14        3.87        4.50      0.41 o 
  -3   7 -14        9.54        8.99      0.56 o 
  -1   1 -13      149.65      159.05      0.94 o 
   0   1 -13      174.50      199.24      1.09 o 
   1   1 -13      354.72      392.52      2.27 o 
  -3   2 -13       50.90       52.31      0.87 o 
  -2   2 -13      128.91      139.87      1.11 o 
  -1   2 -13        0.78        1.55      0.38 o 
   0   2 -13       83.32       84.54      0.78 o 
   1   2 -13      283.38      298.98      2.77 o 
   2   2 -13      351.62      365.63      2.15 o 
  -5   3 -13       65.56       64.65      0.87 o 
  -4   3 -13       68.44       69.79      0.95 o 
  -3   3 -13       13.12       12.03      0.52 o 
  -2   3 -13      200.67      209.10      2.33 o 
  -1   3 -13       16.22       16.05      0.53 o 
   0   3 -13       47.13       48.05      0.68 o 
   1   3 -13       26.00       27.77      0.63 o 
   2   3 -13      144.91      159.89      3.55 o 
   3   3 -13       48.83       49.72      1.79 o 
  -7   4 -13       13.03       11.45      0.92 o 
  -6   4 -13       53.09       52.80      1.56 o 
  -5   4 -13      117.70      123.34      1.89 o 
  -4   4 -13        8.32        8.44      0.52 o 
  -3   4 -13       45.32       48.60      1.14 o 
  -2   4 -13       28.93       30.54      0.63 o 
  -1   4 -13       22.52       22.54      0.57 o 
   0   4 -13      115.06      113.72      2.52 o 
   1   4 -13       80.89       87.60      1.30 o 
   2   4 -13       86.83       89.28      3.44 o 
   3   4 -13       59.81       52.54      1.98 o 
   4   4 -13       32.41       28.50      0.92 o 
  -7   5 -13       19.26       14.02      1.64 o 
  -6   5 -13      260.93      260.06      3.91 o 
  -5   5 -13       84.65       95.20      2.56 o 
  -4   5 -13        0.03       -0.24      0.41 o 
  -3   5 -13       34.13       35.26      0.75 o 
  -2   5 -13      177.75      172.79      5.30 o 
  -1   5 -13      124.42      127.07      3.49 o 
   0   5 -13       10.53       10.02      0.79 o 
   1   5 -13       55.86       65.35      1.90 o 
   2   5 -13        4.60        4.32      0.49 o 
   3   5 -13        5.56        4.85      0.40 o 
  -7   6 -13        0.01        0.67      0.46 o 
  -6   6 -13      125.05      130.44      1.77 o 
  -5   6 -13        3.96        4.74      0.68 o 
  -4   6 -13        7.32        8.70      0.67 o 
  -3   6 -13       88.18       88.26      1.96 o 
  -2   6 -13       13.68       14.64      0.47 o 
  -1   6 -13        4.33        2.66      0.74 o 
   0   6 -13       47.57       50.54      1.35 o 
   1   6 -13       81.81       77.93      0.93 o 
  -6   7 -13       25.08       23.94      0.61 o 
  -5   7 -13       59.14       61.61      1.11 o 
  -4   7 -13       31.32       29.14      0.66 o 
  -3   7 -13        2.05        2.35      0.35 o 
  -2   7 -13       61.82       60.19      1.38 o 
  -1   7 -13       30.35       31.38      1.17 o 
   0   7 -13        2.71        2.27      0.62 o 
  -5   8 -13       56.68       48.51      2.58 o 
  -4   8 -13        8.98        7.96      0.57 o 
   0   0 -12     1198.34     1187.72      8.87 o 
  -1   1 -12      214.21      233.59      1.27 o 
   0   1 -12      148.06      145.69      0.82 o 
   1   1 -12      220.34      233.70      1.16 o 
  -3   2 -12       70.69       74.46      0.75 o 
  -2   2 -12       24.76       25.84      0.50 o 
  -1   2 -12       33.21       36.21      0.57 o 
   0   2 -12       71.66       72.92      0.77 o 
   1   2 -12      151.22      159.27      0.91 o 
   2   2 -12       81.09       84.04      0.86 o 
  -5   3 -12       65.86       68.14      0.79 o 
  -4   3 -12       51.04       54.30      0.70 o 
  -3   3 -12       12.49       13.02      0.46 o 
  -2   3 -12      228.09      232.00      1.88 o 
  -1   3 -12       27.92       28.52      0.51 o 
   0   3 -12      435.02      450.75      3.32 o 
   1   3 -12      249.60      265.26      1.22 o 
   2   3 -12        7.46        7.94      0.54 o 
   3   3 -12       15.91       16.84      0.55 o 
  -7   4 -12      136.46      134.05      3.42 o 
  -6   4 -12       67.77       74.07      1.59 o 
  -5   4 -12       43.44       42.56      0.73 o 
  -4   4 -12      226.19      238.47      4.00 o 
  -3   4 -12       15.58       18.21      0.51 o 
  -2   4 -12        9.28       10.00      0.47 o 
  -1   4 -12      116.62      120.34      0.96 o 
   0   4 -12       20.67       22.14      0.53 o 
   1   4 -12      371.27      371.95      4.18 o 
   2   4 -12        2.88        2.68      0.58 o 
   3   4 -12      122.99      127.70      3.06 o 
   4   4 -12        0.81        1.41      0.38 o 
  -8   5 -12       27.37       17.67      1.37 o 
  -7   5 -12      104.98       96.05      3.47 o 
  -6   5 -12       10.50        9.77      0.48 o 
  -5   5 -12       25.36       25.89      0.91 o 
  -4   5 -12      240.59      260.73      1.56 o 
  -3   5 -12       49.71       51.48      0.81 o 
  -2   5 -12       87.68       90.48      1.24 o 
  -1   5 -12       35.89       33.15      0.53 o 
   0   5 -12       69.52       67.29      0.97 o 
   1   5 -12        4.18        3.82      0.66 o 
   2   5 -12       86.84       87.83      1.69 o 
   3   5 -12       54.99       52.51      0.94 o 
  -8   6 -12        5.00        4.08      0.95 o 
  -7   6 -12        5.39        6.86      0.58 o 
  -6   6 -12        0.29        0.27      0.46 o 
  -5   6 -12       11.84       14.20      0.86 o 
  -4   6 -12       64.47       65.64      1.40 o 
  -3   6 -12       44.58       49.95      0.81 o 
  -2   6 -12      138.74      137.23      2.78 o 
  -1   6 -12       67.57       61.95      1.43 o 
   0   6 -12      144.91      144.81      2.34 o 
   1   6 -12        9.75        9.70      0.43 o 
   2   6 -12      115.15      109.85      2.67 o 
  -8   7 -12       79.92       75.67      1.46 o 
  -7   7 -12      168.13      163.67      2.44 o 
  -6   7 -12       61.95       63.43      0.89 o 
  -5   7 -12        5.95        4.39      0.58 o 
  -4   7 -12       61.43       64.30      2.17 o 
  -3   7 -12       54.73       61.74      1.24 o 
  -2   7 -12        2.91        2.50      0.31 o 
  -1   7 -12      263.27      255.76      9.68 o 
   0   7 -12       70.07       71.16      1.64 o 
   1   7 -12       38.21       33.96      0.64 o 
  -7   8 -12       27.01       23.37      0.78 o 
  -6   8 -12       31.12       34.49      0.99 o 
  -5   8 -12        9.23        9.05      0.51 o 
  -4   8 -12       59.46       61.57      1.36 o 
  -3   8 -12       25.50       23.28      1.13 o 
  -2   8 -12       35.49       28.83      2.25 o 
  -1   8 -12       88.33       68.78      2.08 o 
  -1   1 -11       31.03       29.42      0.39 o 
   0   1 -11      232.69      232.91      1.16 o 
   1   1 -11       48.66       50.86      0.52 o 
  -3   2 -11       46.09       44.55      0.56 o 
  -2   2 -11      173.17      183.13      1.62 o 
  -1   2 -11      412.37      407.68      2.20 o 
   0   2 -11      293.04      282.79      2.31 o 
   1   2 -11        1.52        1.52      0.34 o 
   2   2 -11       97.49      102.02      0.83 o 
  -5   3 -11      134.23      138.38      1.18 o 
  -4   3 -11      297.67      309.64      2.20 o 
  -3   3 -11      118.74      125.47      1.17 o 
  -2   3 -11      270.08      269.29      1.84 o 
  -1   3 -11       28.97       28.12      0.60 o 
   0   3 -11      181.76      185.61      1.21 o 
   1   3 -11      211.79      211.23      1.57 o 
   2   3 -11      878.73      876.06      3.45 o 
   3   3 -11       50.29       48.75      0.75 o 
  -7   4 -11       17.60       17.02      1.13 o 
  -6   4 -11      108.83      112.69      1.23 o 
  -5   4 -11       11.55       12.81      0.52 o 
  -4   4 -11      323.49      322.20      2.15 o 
  -3   4 -11      135.55      131.17      1.00 o 
  -2   4 -11       13.97       12.62      0.43 o 
  -1   4 -11       82.03       80.03      0.87 o 
   0   4 -11       77.04       80.20      0.79 o 
   1   4 -11       29.34       33.54      0.62 o 
   2   4 -11       11.53       12.39      0.65 o 
   3   4 -11       15.06       14.04      0.61 o 
   4   4 -11       57.33       60.08      2.47 o 
  -9   5 -11       17.35       16.92      0.81 o 
  -8   5 -11       80.04       75.07      3.61 o 
  -7   5 -11       29.13       28.22      1.14 o 
  -6   5 -11      102.80      101.17      1.53 o 
  -5   5 -11      152.75      157.34      2.06 o 
  -4   5 -11       31.57       29.64      0.75 o 
  -3   5 -11      151.35      149.62      1.46 o 
  -2   5 -11       15.87       17.93      0.50 o 
  -1   5 -11      128.80      136.74      2.03 o 
   0   5 -11       15.57       17.66      0.90 o 
   1   5 -11       94.57       93.70      1.91 o 
   2   5 -11      170.12      163.74      5.68 o 
   3   5 -11       56.05       50.16      1.05 o 
   4   5 -11       20.59       15.90      3.18 o 
  -9   6 -11        7.94        8.49      0.88 o 
  -8   6 -11      123.34      108.68      1.76 o 
  -7   6 -11      243.45      246.05      7.39 o 
  -6   6 -11       13.73       13.11      0.76 o 
  -5   6 -11       37.05       41.42      1.06 o 
  -4   6 -11      257.66      260.59      3.13 o 
  -3   6 -11       81.09       78.77      1.16 o 
  -2   6 -11       53.69       49.07      0.86 o 
  -1   6 -11      178.21      180.53      2.50 o 
   0   6 -11       62.79       58.40      1.09 o 
   1   6 -11       94.80       93.51      3.32 o 
   2   6 -11       17.83       19.01      0.75 o 
   3   6 -11       77.48       67.41      4.18 o 
  -9   7 -11       61.09       53.58      1.22 o 
  -8   7 -11       21.44       19.20      1.27 o 
  -7   7 -11        6.47        6.07      0.55 o 
  -6   7 -11       19.58       23.25      0.79 o 
  -5   7 -11       41.35       46.63      2.08 o 
  -4   7 -11       44.16       46.97      1.07 o 
  -3   7 -11        7.81        6.17      0.45 o 
  -2   7 -11       58.13       61.08      1.26 o 
  -1   7 -11       57.38       60.48      2.82 o 
   0   7 -11       62.49       60.59      1.42 o 
   1   7 -11       28.14       22.85      1.26 o 
   2   7 -11       27.15       21.28      0.96 o 
  -8   8 -11        0.05        0.01      0.31 o 
  -7   8 -11       17.65       15.66      1.06 o 
  -6   8 -11       35.88       34.12      0.75 o 
  -5   8 -11       33.29       34.45      0.97 o 
  -4   8 -11       63.79       71.17      2.41 o 
  -3   8 -11      109.68      113.95      5.69 o 
  -2   8 -11        4.34        5.31      0.44 o 
  -1   8 -11       34.28       34.21      1.15 o 
   0   8 -11       31.43       27.92      0.75 o 
  -7   9 -11       47.88       43.38      0.72 o 
  -6   9 -11       97.01       94.61      0.99 o 
  -5   9 -11       38.91       36.89      1.40 o 
  -4   9 -11       72.25       65.29      3.28 o 
  -3   9 -11       25.97       24.89      0.67 o 
  -2   9 -11       93.12       77.74      2.11 o 
  -1   1 -10      133.31      127.57      3.12 o 
   0   1 -10      198.22      201.38      6.19 o 
   1   1 -10      592.99      585.81      4.48 o 
  -3   2 -10      444.29      442.55      2.62 o 
  -2   2 -10      677.46      705.03      2.78 o 
  -1   2 -10      107.32      121.05      0.78 o 
   0   2 -10       45.83       50.31      0.53 o 
   1   2 -10      124.09      122.71      0.84 o 
   2   2 -10      166.08      160.02      1.05 o 
  -5   3 -10       73.16       69.70      0.81 o 
  -4   3 -10      105.88      106.56      0.82 o 
  -3   3 -10      297.07      287.68      1.84 o 
  -2   3 -10        9.99        8.41      0.35 o 
  -1   3 -10      196.44      190.38      1.10 o 
   0   3 -10      418.29      410.51      1.36 o 
   1   3 -10      511.71      506.74      3.77 o 
   2   3 -10       57.37       55.59      0.82 o 
   3   3 -10      288.63      289.02      2.54 o 
  -7   4 -10      213.69      213.86      2.54 o 
  -6   4 -10      202.57      198.12      1.21 o 
  -5   4 -10      625.09      611.60      3.74 o 
  -4   4 -10       26.08       27.44      0.52 o 
  -3   4 -10       35.92       38.04      0.92 o 
  -2   4 -10      129.49      125.36      0.88 o 
  -1   4 -10      125.81      110.05      1.25 o 
   0   4 -10      702.66      707.50      3.43 o 
   1   4 -10      257.75      257.72      2.94 o 
   2   4 -10      133.02      132.50      2.18 o 
   3   4 -10       31.83       30.18      0.85 o 
   4   4 -10        2.35        3.49      0.50 o 
  -9   5 -10       17.74       17.04      0.72 o 
  -8   5 -10      135.13      136.74      3.14 o 
  -7   5 -10      214.22      213.83      3.02 o 
  -6   5 -10       42.27       42.77      0.72 o 
  -5   5 -10      192.96      194.41      1.36 o 
  -4   5 -10        0.49        1.08      0.40 o 
  -3   5 -10      727.18      728.75      4.10 o 
  -2   5 -10       52.17       56.89      0.66 o 
  -1   5 -10        3.21        3.29      0.44 o 
   0   5 -10      297.14      298.59      2.63 o 
   1   5 -10       26.85       27.88      0.65 o 
   2   5 -10      144.31      141.55      2.61 o 
   3   5 -10        5.08        6.31      0.53 o 
   4   5 -10       18.49       19.59      0.65 o 
  -9   6 -10       51.41       51.77      4.14 o 
  -8   6 -10        5.34        3.23      1.04 o 
  -7   6 -10       30.00       28.39      0.88 o 
  -6   6 -10       59.44       57.03      0.84 o 
  -5   6 -10      110.06      114.36      2.03 o 
  -4   6 -10       20.91       28.14      0.64 o 
  -3   6 -10       41.91       38.32      1.07 o 
  -2   6 -10       71.86       71.28      0.80 o 
  -1   6 -10       29.77       28.82      0.59 o 
   0   6 -10       54.85       55.73      0.84 o 
   1   6 -10       24.77       25.13      0.64 o 
   2   6 -10       15.69       15.19      0.66 o 
   3   6 -10        9.74        8.96      0.59 o 
  -9   7 -10       35.38       35.03      1.39 o 
  -8   7 -10       72.85       74.34      1.24 o 
  -7   7 -10      131.51      145.32      5.05 o 
  -6   7 -10       16.63       17.42      0.79 o 
  -5   7 -10       12.46       11.55      0.62 o 
  -4   7 -10        8.46        6.50      0.59 o 
  -3   7 -10       41.21       42.25      0.76 o 
  -2   7 -10      221.41      216.36      3.23 o 
  -1   7 -10      187.90      196.65      4.01 o 
   0   7 -10       36.85       38.94      0.79 o 
   1   7 -10       47.45       40.33      2.39 o 
   2   7 -10       96.58       89.61      2.01 o 
  -9   8 -10       55.86       46.12      1.16 o 
  -8   8 -10        9.37        8.14      0.94 o 
  -7   8 -10       93.52       97.11      4.23 o 
  -6   8 -10       31.08       33.39      2.53 o 
  -5   8 -10      172.66      187.22      7.00 o 
  -4   8 -10       72.53       70.13      1.19 o 
  -3   8 -10       40.55       39.59      1.01 o 
  -2   8 -10       29.21       29.61      1.04 o 
  -1   8 -10       34.75       35.56      1.28 o 
   0   8 -10       58.99       58.08      1.84 o 
   1   8 -10       71.83       60.88      1.54 o 
  -8   9 -10        7.29        5.30      0.43 o 
  -7   9 -10        3.34        4.19      0.41 o 
  -6   9 -10      104.21      119.12      1.19 o 
  -5   9 -10       43.61       46.68      0.61 o 
  -4   9 -10        3.28        3.07      0.35 o 
  -3   9 -10       97.91      104.14      4.76 o 
  -2   9 -10       19.96       15.12      4.52 o 
  -1   9 -10       43.37       34.27      2.09 o 
  -6  10 -10       18.60       14.68      0.46 o 
  -5  10 -10       55.78       48.16      1.95 o 
  -4  10 -10        3.74        2.10      0.61 o 
   0   0  -9     1725.68     1753.06     12.94 o 
  -1   1  -9       31.32       21.90      0.88 o 
   0   1  -9      209.54      209.11      5.51 o 
   1   1  -9      253.81      245.95      6.46 o 
  -3   2  -9       84.41       85.21      3.78 o 
  -2   2  -9      161.69      168.05      3.81 o 
  -1   2  -9      164.67      166.91      3.08 o 
   0   2  -9       51.70       47.28      1.28 o 
   1   2  -9      470.27      435.48     11.41 o 
   2   2  -9      900.10      897.86      3.95 o 
  -5   3  -9      652.55      635.45      4.67 o 
  -4   3  -9      166.92      163.67      1.30 o 
  -3   3  -9      583.75      550.32      7.68 o 
  -2   3  -9      100.06      101.16      2.35 o 
  -1   3  -9      220.24      196.99      3.34 o 
   0   3  -9       33.88       31.71      1.02 o 
   1   3  -9      359.79      356.02      3.31 o 
   2   3  -9       33.93       32.82      0.57 o 
   3   3  -9       89.44       94.60      1.20 o 
  -7   4  -9      261.17      253.19      2.53 o 
  -6   4  -9       28.34       28.79      0.57 o 
  -5   4  -9       68.03       68.86      0.84 o 
  -4   4  -9      155.36      147.05      1.40 o 
  -3   4  -9      258.19      253.67      1.84 o 
  -2   4  -9      185.33      184.87      1.37 o 
  -1   4  -9       65.23       57.03      0.89 o 
   0   4  -9      269.58      263.74      1.73 o 
   1   4  -9      180.22      173.92      2.83 o 
   2   4  -9       31.83       30.40      0.72 o 
   3   4  -9      151.44      155.05      1.41 o 
   4   4  -9      182.64      180.75      1.66 o 
  -9   5  -9        1.72        1.18      0.51 o 
  -8   5  -9      120.19      116.66      1.23 o 
  -7   5  -9      153.06      149.86      1.16 o 
  -6   5  -9      153.11      149.73      1.88 o 
  -5   5  -9      157.34      157.53      1.63 o 
  -4   5  -9      320.13      316.67      3.02 o 
  -3   5  -9       28.73       25.68      0.54 o 
  -2   5  -9      182.84      183.87      1.21 o 
  -1   5  -9      129.40      130.09      1.91 o 
   0   5  -9      232.05      223.41      2.58 o 
   1   5  -9       92.27       97.47      1.56 o 
   2   5  -9       10.60       11.75      0.55 o 
   3   5  -9        9.83        9.32      0.61 o 
   4   5  -9       44.11       47.57      0.98 o 
   5   5  -9       22.60       19.84      0.85 o 
 -10   6  -9       31.04       29.20      0.94 o 
  -9   6  -9        5.30        4.39      0.50 o 
  -8   6  -9       74.44       63.80      1.31 o 
  -7   6  -9       75.38       71.78      1.93 o 
  -6   6  -9       44.37       41.32      0.88 o 
  -5   6  -9      335.69      338.35      2.11 o 
  -4   6  -9      186.38      183.17      2.91 o 
  -3   6  -9       21.12       18.62      0.64 o 
  -2   6  -9        4.31        4.56      0.45 o 
  -1   6  -9      286.68      283.23      1.66 o 
   0   6  -9      159.80      154.96      2.63 o 
   1   6  -9      100.38      101.65      2.05 o 
   2   6  -9       20.99       18.06      0.91 o 
   3   6  -9       20.91       21.44      0.63 o 
   4   6  -9       13.13       11.01      0.43 o 
  -9   7  -9       56.16       61.17      1.53 o 
  -8   7  -9       24.28       22.49      0.72 o 
  -7   7  -9       34.09       34.66      1.70 o 
  -6   7  -9       71.91       74.82      1.02 o 
  -5   7  -9      128.53      128.89      1.87 o 
  -4   7  -9      168.86      180.73      1.54 o 
  -3   7  -9      491.92      514.70      6.09 o 
  -2   7  -9      152.67      151.52      2.41 o 
  -1   7  -9      230.37      248.05      3.87 o 
   0   7  -9      227.06      225.86      3.53 o 
   1   7  -9       36.38       35.83      1.03 o 
   2   7  -9        8.37        7.65      0.47 o 
   3   7  -9       41.76       36.39      0.83 o 
  -9   8  -9        9.20        9.97      0.63 o 
  -8   8  -9       68.91       72.50      3.44 o 
  -7   8  -9       50.47       48.22      1.60 o 
  -6   8  -9      127.58      121.16      1.84 o 
  -5   8  -9       52.69       49.58      1.48 o 
  -4   8  -9       24.00       23.24      0.73 o 
  -3   8  -9        4.18        2.78      0.52 o 
  -2   8  -9       51.06       54.57      2.09 o 
  -1   8  -9       75.80       69.27      3.02 o 
   0   8  -9       11.61       13.20      0.54 o 
   1   8  -9       22.95       21.53      1.12 o 
  -9   9  -9        3.06        2.52      0.59 o 
  -8   9  -9       84.85       88.84      1.55 o 
  -7   9  -9       66.84       66.36      1.11 o 
  -6   9  -9       38.29       39.32      0.81 o 
  -5   9  -9        9.38       10.44      0.52 o 
  -4   9  -9      118.42      122.88      2.23 o 
  -3   9  -9      247.97      265.68      7.91 o 
  -2   9  -9       35.13       33.04      1.06 o 
  -1   9  -9       18.79       17.59      0.71 o 
   0   9  -9        4.69        4.18      0.50 o 
  -7  10  -9       28.46       27.67      0.51 o 
  -6  10  -9       13.54       11.61      0.85 o 
  -5  10  -9       54.69       53.11      1.32 o 
  -4  10  -9        1.25        1.07      0.30 o 
  -3  10  -9       69.29       68.35      1.70 o 
  -1   1  -8       91.82       88.93      2.32 o 
   0   1  -8      122.71      131.19      2.51 o 
   1   1  -8       22.54       22.34      0.85 o 
  -3   2  -8      121.02      124.35      3.88 o 
  -2   2  -8      105.17       86.93      1.35 o 
  -1   2  -8     1332.78     1291.51     17.51 o 
   0   2  -8      855.57      823.75     15.25 o 
   1   2  -8      167.87      159.64      3.41 o 
   2   2  -8      240.27      213.73      5.11 o 
  -5   3  -8      658.90      625.30      5.27 o 
  -4   3  -8       18.00       22.84      1.16 o 
  -3   3  -8       66.24       68.81      1.51 o 
  -2   3  -8      205.75      201.54      2.15 o 
  -1   3  -8       32.16       27.04      0.96 o 
   0   3  -8       14.23       11.18      1.04 o 
   1   3  -8     1044.26     1027.13     17.86 o 
   2   3  -8      258.91      262.77      3.42 o 
   3   3  -8       52.90       51.17      0.82 o 
  -7   4  -8        7.31        8.19      0.64 o 
  -6   4  -8      221.31      215.65      1.37 o 
  -5   4  -8      131.38      124.04      0.96 o 
  -4   4  -8      124.83      124.52      3.12 o 
  -3   4  -8      155.16      154.42      2.51 o 
  -2   4  -8      425.90      402.82      6.78 o 
  -1   4  -8      249.26      239.88      8.95 o 
   0   4  -8      190.81      192.87      6.91 o 
   1   4  -8      144.93      144.97      2.01 o 
   2   4  -8      192.46      197.05      3.05 o 
   3   4  -8      199.46      196.58      1.80 o 
   4   4  -8       45.27       43.57      1.09 o 
  -9   5  -8        7.62        6.99      0.57 o 
  -8   5  -8       30.68       30.44      0.77 o 
  -7   5  -8      257.77      258.42      1.82 o 
  -6   5  -8      143.75      132.51      1.69 o 
  -5   5  -8       52.40       50.27      0.77 o 
  -4   5  -8      338.44      324.31      2.21 o 
  -3   5  -8      390.85      384.42      4.27 o 
  -2   5  -8       10.99        9.97      0.41 o 
  -1   5  -8      491.79      458.05      4.16 o 
   0   5  -8       71.22       69.19      0.73 o 
   1   5  -8      354.88      364.00      3.82 o 
   2   5  -8       45.70       49.23      1.08 o 
   3   5  -8       96.53       98.03      1.58 o 
   4   5  -8       53.84       52.52      1.28 o 
   5   5  -8       16.46       16.05      0.98 o 
 -10   6  -8       28.27       25.72      0.64 o 
  -9   6  -8       55.11       52.68      1.37 o 
  -8   6  -8      115.85      114.02      1.38 o 
  -7   6  -8      105.58      103.09      1.55 o 
  -6   6  -8       35.72       29.20      0.84 o 
  -5   6  -8       73.17       72.02      1.73 o 
  -4   6  -8       41.70       41.78      0.85 o 
  -3   6  -8      204.81      193.84      1.53 o 
  -2   6  -8       90.23       89.79      1.53 o 
  -1   6  -8      254.84      255.05      2.62 o 
   0   6  -8       81.40       80.87      0.80 o 
   1   6  -8        9.96       10.94      0.54 o 
   2   6  -8       53.10       54.48      0.82 o 
   3   6  -8       87.90       94.64      1.12 o 
   4   6  -8       52.35       49.03      1.39 o 
 -10   7  -8       20.50       20.33      0.64 o 
  -9   7  -8       60.28       60.84      1.52 o 
  -8   7  -8       43.58       38.34      0.76 o 
  -7   7  -8       30.74       30.63      0.87 o 
  -6   7  -8      196.37      199.57      3.62 o 
  -5   7  -8      177.12      182.10      1.41 o 
  -4   7  -8      192.65      193.84      1.43 o 
  -3   7  -8       42.93       42.74      1.10 o 
  -2   7  -8       60.52       61.60      0.90 o 
  -1   7  -8        6.14        5.38      0.43 o 
   0   7  -8       41.60       43.73      1.15 o 
   1   7  -8       40.24       36.63      0.66 o 
   2   7  -8      154.23      149.81      5.86 o 
   3   7  -8       48.64       45.08      0.76 o 
 -10   8  -8        3.74        3.89      0.43 o 
  -9   8  -8      182.05      182.37     10.03 o 
  -8   8  -8      166.52      159.36      1.81 o 
  -7   8  -8       73.27       79.97      1.82 o 
  -6   8  -8       78.30       73.47      0.96 o 
  -5   8  -8      142.06      140.49      1.62 o 
  -4   8  -8       15.39       12.31      0.52 o 
  -3   8  -8        5.59        4.47      0.53 o 
  -2   8  -8       29.09       27.22      1.07 o 
  -1   8  -8       23.20       28.41      0.64 o 
   0   8  -8       70.84       69.91      1.44 o 
   1   8  -8       65.37       67.08      2.58 o 
   2   8  -8        2.68        3.00      0.40 o 
  -9   9  -8       59.73       53.60      3.97 o 
  -8   9  -8       69.58       67.27      5.81 o 
  -7   9  -8        8.28        5.22      2.35 o 
  -6   9  -8       27.59       33.25      0.64 o 
  -5   9  -8       69.60       75.85      0.85 o 
  -4   9  -8      140.75      159.20      4.20 o 
  -3   9  -8      155.72      164.26      5.33 o 
  -2   9  -8       49.74       48.87      1.00 o 
  -1   9  -8       76.99       75.95      1.25 o 
   0   9  -8       98.56       88.96      4.20 o 
  -8  10  -8       24.82       24.13      0.89 o 
  -7  10  -8      101.34      110.28      5.94 o 
  -6  10  -8       22.24       21.55      4.07 o 
  -5  10  -8       80.86       87.59      2.27 o 
  -4  10  -8        2.27        2.00      0.37 o 
  -3  10  -8        2.69        2.05      0.35 o 
  -2  10  -8       46.04       46.28      2.49 o 
  -1   1  -7       27.72       27.96      0.77 o 
   0   1  -7      195.04      219.59      2.56 o 
   1   1  -7      425.24      403.04      4.76 o 
  -3   2  -7     1776.79     1708.84     14.25 o 
  -2   2  -7      111.79      114.32      2.35 o 
  -1   2  -7      494.29      494.00      3.28 o 
   0   2  -7      187.36      167.25      2.46 o 
   1   2  -7      645.87      578.01      9.38 o 
   2   2  -7       31.63       32.49      1.09 o 
  -5   3  -7      141.48      126.13      2.00 o 
  -4   3  -7      103.66       99.63      2.16 o 
  -3   3  -7      749.78      728.64      9.92 o 
  -2   3  -7       47.52       56.69      1.23 o 
  -1   3  -7       29.20       24.67      0.78 o 
   0   3  -7       21.70       18.93      1.37 o 
   1   3  -7      179.14      170.38      1.95 o 
   2   3  -7      385.98      353.06      9.62 o 
   3   3  -7      127.10      123.59      1.17 o 
  -7   4  -7      115.40      112.31      1.16 o 
  -6   4  -7       91.03       89.35      0.88 o 
  -5   4  -7      220.06      201.50      2.97 o 
  -4   4  -7       71.85       65.44      1.77 o 
  -3   4  -7      324.55      317.20      5.93 o 
  -2   4  -7      194.18      157.20      3.27 o 
  -1   4  -7      784.89      735.42     19.69 o 
   0   4  -7       23.46       21.29      1.44 o 
   1   4  -7       82.71       73.82      2.18 o 
   2   4  -7      278.34      273.82      4.40 o 
   3   4  -7      133.54      127.18      1.48 o 
   4   4  -7       68.57       71.07      0.88 o 
  -9   5  -7       88.27       96.35      1.82 o 
  -8   5  -7      141.89      144.10      1.74 o 
  -7   5  -7       82.71       87.46      1.02 o 
  -6   5  -7      137.75      130.20      1.02 o 
  -5   5  -7      640.14      602.34      5.89 o 
  -4   5  -7        9.98       10.63      1.80 o 
  -3   5  -7        0.04       -0.65      0.94 o 
  -2   5  -7      190.54      182.43     15.74 o 
  -1   5  -7       45.98       42.25      2.04 o 
   0   5  -7      332.09      337.62      3.08 o 
   1   5  -7      492.62      494.76      5.09 o 
   2   5  -7      167.57      163.35      2.32 o 
   3   5  -7       49.33       48.55      0.75 o 
   4   5  -7       75.34       75.29      1.54 o 
   5   5  -7       44.18       44.27      1.69 o 
 -11   6  -7       35.22       27.33      0.71 o 
 -10   6  -7      171.71      165.50      2.82 o 
  -9   6  -7       12.53       11.71      0.62 o 
  -8   6  -7      100.33      100.32      1.47 o 
  -7   6  -7       80.57       78.89      1.13 o 
  -6   6  -7        3.34        5.49      0.51 o 
  -5   6  -7      331.18      336.63      2.14 o 
  -4   6  -7       20.73       19.79      0.58 o 
  -3   6  -7      233.92      226.62      1.34 o 
  -2   6  -7      324.23      316.44      3.53 o 
  -1   6  -7        5.87        6.14      0.43 o 
   0   6  -7       14.60       13.83      0.51 o 
   1   6  -7      139.27      136.69      1.01 o 
   2   6  -7        0.72        1.28      0.39 o 
   3   6  -7       42.37       40.49      0.67 o 
   4   6  -7       58.77       56.35      0.90 o 
   5   6  -7      125.23      112.07      1.44 o 
 -11   7  -7       12.55        9.12      0.57 o 
 -10   7  -7       55.04       50.73      1.46 o 
  -9   7  -7      115.54      119.09      2.09 o 
  -8   7  -7       44.46       45.49      0.88 o 
  -7   7  -7       30.81       32.57      0.71 o 
  -6   7  -7       75.29       68.14      0.88 o 
  -5   7  -7      143.02      136.92      1.26 o 
  -4   7  -7      114.24      109.34      1.00 o 
  -3   7  -7        9.52        8.17      0.47 o 
  -2   7  -7        0.66        2.42      0.43 o 
  -1   7  -7       31.76       31.27      0.57 o 
   0   7  -7      166.85      168.21      2.48 o 
   1   7  -7       81.43       81.71      1.82 o 
   2   7  -7       19.49       18.09      0.56 o 
   3   7  -7       19.07       18.18      0.63 o 
   4   7  -7       12.11       12.35      1.17 o 
 -10   8  -7        2.51        2.24      0.31 o 
  -9   8  -7       31.53       32.33      0.81 o 
  -8   8  -7       47.92       50.90      0.85 o 
  -7   8  -7       58.16       53.50      0.73 o 
  -6   8  -7      164.24      165.83      1.30 o 
  -5   8  -7      174.58      182.78      1.44 o 
  -4   8  -7      150.97      151.97      1.73 o 
  -3   8  -7       15.91       17.13      0.55 o 
  -2   8  -7      267.19      261.53      3.56 o 
  -1   8  -7      328.64      335.85      4.97 o 
   0   8  -7       21.19       22.10      0.51 o 
   1   8  -7       83.54       87.78      1.82 o 
   2   8  -7       68.45       60.81      4.38 o 
 -10   9  -7      124.26      123.55      1.50 o 
  -9   9  -7      122.87      135.18      1.40 o 
  -8   9  -7       12.16       12.07      0.52 o 
  -7   9  -7       55.80       61.03      0.76 o 
  -6   9  -7      173.03      179.59      3.79 o 
  -5   9  -7       53.04       54.63      1.34 o 
  -4   9  -7       34.08       37.96      0.74 o 
  -3   9  -7      121.66      117.65      1.74 o 
  -2   9  -7      109.47      116.85      2.78 o 
  -1   9  -7       41.36       38.51      5.26 o 
   0   9  -7       14.97       13.45      2.88 o 
   1   9  -7        5.98        5.92      0.36 o 
  -9  10  -7       36.41       28.73      0.85 o 
  -8  10  -7       40.89       40.36      0.64 o 
  -7  10  -7       23.82       25.58      0.58 o 
  -6  10  -7        3.31        3.72      0.48 o 
  -5  10  -7       45.78       47.31      0.65 o 
  -4  10  -7       76.79       78.03      2.45 o 
  -3  10  -7       12.41       12.87      0.66 o 
  -1  10  -7       73.62       60.65      3.64 o 
  -7  11  -7       61.69       52.51      0.95 o 
  -6  11  -7       67.70       70.94      0.88 o 
  -5  11  -7       67.02       65.43      2.97 o 
   0   0  -6     1025.32     1093.27     18.44 o 
  -1   1  -6     1519.74     1588.08     13.53 o 
   0   1  -6      528.83      556.50      7.83 o 
   1   1  -6      654.19      664.07      8.45 o 
  -3   2  -6       50.84       46.80      1.53 o 
  -2   2  -6      796.98      848.21      9.39 o 
  -1   2  -6     2247.59     2324.39     15.84 o 
   0   2  -6      400.45      398.39      5.32 o 
   1   2  -6       12.88       13.39      0.60 o 
   2   2  -6      130.63      140.74      3.41 o 
  -5   3  -6       44.24       41.20      1.69 o 
  -4   3  -6      200.33      192.31      2.15 o 
  -3   3  -6     1905.81     1824.58     21.06 o 
  -2   3  -6      276.17      285.12      3.52 o 
  -1   3  -6      368.71      355.36      3.56 o 
   0   3  -6      719.04      696.70     12.85 o 
   1   3  -6      765.92      730.76     12.38 o 
   2   3  -6      190.16      179.19      4.16 o 
   3   3  -6      246.77      246.62      6.21 o 
  -7   4  -6       25.55       25.99      0.60 o 
  -6   4  -6      243.65      227.82      3.99 o 
  -5   4  -6      202.98      185.26      6.78 o 
  -4   4  -6      338.13      293.96      2.68 o 
  -3   4  -6      832.50      817.91      9.56 o 
  -2   4  -6      177.51      170.75      3.20 o 
  -1   4  -6     1176.65     1166.32     23.16 o 
   0   4  -6      569.16      540.40      9.46 o 
   1   4  -6      265.25      241.27      4.22 o 
   2   4  -6      116.42      123.33      3.18 o 
   3   4  -6      546.74      519.26      2.92 o 
   4   4  -6      173.21      177.80      2.54 o 
  -9   5  -6        1.55        1.95      0.38 o 
  -8   5  -6      450.62      443.78      3.15 o 
  -7   5  -6      380.55      366.36      1.69 o 
  -6   5  -6      214.92      207.68      2.70 o 
  -5   5  -6       44.75       46.14      1.46 o 
  -4   5  -6      300.01      277.74      3.64 o 
  -3   5  -6        0.52        1.02      0.75 o 
  -2   5  -6      176.67      174.69      4.02 o 
  -1   5  -6       79.85       79.57      3.13 o 
   0   5  -6      111.47      100.99      2.31 o 
   1   5  -6      126.40      128.99      1.34 o 
   2   5  -6       14.27       14.20      0.50 o 
   3   5  -6        6.17        6.77      0.56 o 
   4   5  -6       41.79       40.11      0.72 o 
   5   5  -6       22.45       22.36      0.68 o 
 -11   6  -6        7.92        7.75      0.58 o 
 -10   6  -6        5.46        4.73      0.94 o 
  -9   6  -6        9.23        8.96      0.48 o 
  -8   6  -6       68.89       62.76      0.92 o 
  -7   6  -6        5.96        7.36      0.58 o 
  -6   6  -6      827.74      805.46      7.12 o 
  -5   6  -6       71.36       68.61      0.84 o 
  -4   6  -6       33.95       38.50      1.83 o 
  -3   6  -6      689.65      684.25      5.57 o 
  -2   6  -6      148.55      141.79      1.24 o 
  -1   6  -6       29.75       31.60      0.78 o 
   0   6  -6      548.04      522.78      4.47 o 
   1   6  -6      395.16      387.18      2.83 o 
   2   6  -6        7.98        8.83      0.45 o 
   3   6  -6       49.99       54.62      0.78 o 
   4   6  -6       85.65       90.18      0.89 o 
   5   6  -6       50.91       45.40      1.73 o 
 -11   7  -6       31.01       31.30      0.60 o 
 -10   7  -6       98.45      102.06      1.11 o 
  -9   7  -6       12.61       13.31      0.66 o 
  -8   7  -6       61.37       57.01      1.00 o 
  -7   7  -6      154.95      148.05      2.21 o 
  -6   7  -6      110.16      115.57      1.12 o 
  -5   7  -6       61.25       58.40      1.15 o 
  -4   7  -6      141.40      127.61      1.05 o 
  -3   7  -6        8.58        8.07      0.44 o 
  -2   7  -6      133.95      137.34      1.48 o 
  -1   7  -6       14.70       13.15      0.41 o 
   0   7  -6       12.02       16.05      0.50 o 
   1   7  -6      419.48      423.74      2.99 o 
   2   7  -6        5.65        6.28      0.41 o 
   3   7  -6      115.46      119.86      2.09 o 
   4   7  -6       94.38       87.22      2.96 o 
 -11   8  -6       43.31       40.13      0.88 o 
 -10   8  -6      148.68      150.97      3.82 o 
  -9   8  -6       11.56       11.74      0.76 o 
  -8   8  -6       67.52       72.88      1.34 o 
  -7   8  -6       76.86       81.15      0.91 o 
  -6   8  -6        7.55        7.43      0.55 o 
  -5   8  -6       60.08       56.62      0.78 o 
  -4   8  -6      384.70      385.71      2.09 o 
  -3   8  -6      517.12      522.94      4.39 o 
  -2   8  -6       19.50       20.77      0.55 o 
  -1   8  -6       37.08       33.87      0.54 o 
   0   8  -6       30.13       28.05      0.61 o 
   1   8  -6       20.45       20.30      0.50 o 
   2   8  -6       18.81       21.45      1.96 o 
   3   8  -6       10.54       10.31      0.44 o 
 -10   9  -6        7.75        6.41      0.40 o 
  -9   9  -6      115.81      124.43      4.48 o 
  -8   9  -6        3.11        2.95      0.35 o 
  -7   9  -6        6.58        7.67      0.51 o 
  -6   9  -6       62.03       62.42      0.87 o 
  -5   9  -6       94.80       89.97      1.25 o 
  -4   9  -6       36.16       31.66      0.66 o 
  -3   9  -6       13.37       12.94      0.49 o 
  -2   9  -6        6.19        6.90      0.42 o 
  -1   9  -6        4.36        4.76      0.38 o 
   0   9  -6       88.28       87.18      0.75 o 
   1   9  -6       63.27       56.35      2.04 o 
 -10  10  -6       19.29       17.77      0.66 o 
  -9  10  -6        0.39        0.38      0.38 o 
  -8  10  -6        5.82        5.93      0.33 o 
  -7  10  -6       71.01       72.39      1.65 o 
  -6  10  -6      156.50      169.20      4.51 o 
  -5  10  -6        8.50       11.47      0.45 o 
  -4  10  -6       25.53       23.21      0.57 o 
  -3  10  -6      106.73      113.52      2.41 o 
  -2  10  -6      119.15      119.44      3.72 o 
  -1  10  -6       48.54       46.15      1.90 o 
  -8  11  -6       64.57       56.75      1.06 o 
  -7  11  -6       23.72       27.42      0.55 o 
  -6  11  -6       25.68       24.10      1.68 o 
  -5  11  -6        4.00        2.45      0.71 o 
  -4  11  -6        9.84        9.87      0.39 o 
  -3  11  -6       47.50       47.09      0.92 o 
  -1   1  -5      511.39      493.24      6.09 o 
   0   1  -5      556.69      592.67      4.15 o 
   1   1  -5      420.64      445.68      5.60 o 
  -3   2  -5      213.74      220.84      2.22 o 
  -2   2  -5      668.69      671.71      4.79 o 
  -1   2  -5      308.97      352.69      3.36 o 
   0   2  -5      179.40      196.65      2.93 o 
   1   2  -5     1244.73     1221.60     14.82 o 
   2   2  -5      623.19      600.15     10.77 o 
  -5   3  -5      347.69      324.10      4.74 o 
  -4   3  -5     1026.07     1046.26     19.34 o 
  -3   3  -5      152.93      164.67      3.39 o 
  -2   3  -5      881.57      903.67      8.37 o 
  -1   3  -5     1514.26     1538.13     19.43 o 
   0   3  -5     1406.86     1466.60     20.81 o 
   1   3  -5      105.53      115.39      2.60 o 
   2   3  -5      157.41      157.96      4.94 o 
   3   3  -5      386.01      367.62     10.71 o 
  -7   4  -5        1.12        1.86      0.41 o 
  -6   4  -5      505.02      470.39     15.43 o 
  -5   4  -5      208.25      192.92      4.19 o 
  -4   4  -5      583.25      586.31     10.84 o 
  -3   4  -5      990.72     1002.17     17.54 o 
  -2   4  -5      145.96      127.28      1.87 o 
  -1   4  -5      686.49      710.74     13.17 o 
   0   4  -5       82.51       79.60      2.10 o 
   1   4  -5       83.56       74.18      1.96 o 
   2   4  -5       29.35       27.92      1.22 o 
   3   4  -5      299.33      297.25      2.57 o 
   4   4  -5       37.35       38.80      0.79 o 
  -9   5  -5       70.18       68.11      0.77 o 
  -8   5  -5       44.92       42.12      0.73 o 
  -7   5  -5      101.86      107.23      1.00 o 
  -6   5  -5       50.80       50.23      2.06 o 
  -5   5  -5      183.32      169.82      4.05 o 
  -4   5  -5      678.94      664.29     13.57 o 
  -3   5  -5      171.89      166.32      4.43 o 
  -2   5  -5      115.17      121.23      3.56 o 
  -1   5  -5       32.50       33.64      1.42 o 
   0   5  -5      461.41      445.23     12.47 o 
   1   5  -5      316.78      316.57      5.89 o 
   2   5  -5      152.51      155.44      1.42 o 
   3   5  -5       48.04       46.10      0.98 o 
   4   5  -5       96.80       96.39      1.50 o 
   5   5  -5       45.24       47.99      0.91 o 
 -11   6  -5      115.53      110.10      2.77 o 
 -10   6  -5       92.70       94.22      1.16 o 
  -9   6  -5      134.75      140.48      1.09 o 
  -8   6  -5      295.15      307.49      1.59 o 
  -7   6  -5       48.98       48.99      0.97 o 
  -6   6  -5        6.28        9.71      0.75 o 
  -5   6  -5      190.10      169.87      9.19 o 
  -4   6  -5      524.93      487.22     14.19 o 
  -3   6  -5      378.09      358.79     13.09 o 
  -2   6  -5      557.02      546.35     13.97 o 
  -1   6  -5     1130.40     1096.72     22.70 o 
   0   6  -5        7.50        9.12      0.48 o 
   1   6  -5       69.90       72.16      0.87 o 
   2   6  -5      178.65      177.39      1.98 o 
   3   6  -5      127.69      131.81      1.96 o 
   4   6  -5       72.45       76.97      1.15 o 
   5   6  -5      117.17      115.30      3.40 o 
 -11   7  -5       24.38       23.99      0.66 o 
 -10   7  -5       28.44       29.55      0.72 o 
  -9   7  -5       40.96       41.56      0.79 o 
  -8   7  -5      264.83      256.97      3.77 o 
  -7   7  -5      118.20      115.43      1.99 o 
  -6   7  -5      162.15      165.36      1.66 o 
  -5   7  -5       13.33       11.83      0.55 o 
  -4   7  -5      348.06      348.45      1.63 o 
  -3   7  -5       86.98       93.79      1.51 o 
  -2   7  -5       42.12       45.47      0.65 o 
  -1   7  -5      207.11      205.91      1.76 o 
   0   7  -5       82.00       81.13      1.24 o 
   1   7  -5      197.93      200.77      1.62 o 
   2   7  -5       91.13       89.19      0.83 o 
   3   7  -5       24.47       24.22      0.55 o 
   4   7  -5       20.04       19.66      0.48 o 
 -11   8  -5       41.79       40.47      2.36 o 
 -10   8  -5       22.54       21.34      0.60 o 
  -9   8  -5       36.78       36.17      1.04 o 
  -8   8  -5       40.00       41.37      0.68 o 
  -7   8  -5      109.67      111.23      1.20 o 
  -6   8  -5      485.18      484.30      5.46 o 
  -5   8  -5       45.96       45.16      0.72 o 
  -4   8  -5       42.26       40.53      0.76 o 
  -3   8  -5      132.41      129.43      1.54 o 
  -2   8  -5       68.70       67.98      0.76 o 
  -1   8  -5       37.59       38.73      0.55 o 
   0   8  -5      196.74      197.10      1.27 o 
   1   8  -5       21.72       22.13      0.56 o 
   2   8  -5        8.37       10.08      0.40 o 
   3   8  -5       26.77       23.87      3.10 o 
 -11   9  -5       33.20       28.72      0.78 o 
 -10   9  -5       52.89       56.51      1.05 o 
  -9   9  -5        2.65        2.22      0.58 o 
  -8   9  -5      112.59      122.98      1.29 o 
  -7   9  -5       86.65       88.16      1.50 o 
  -6   9  -5       50.56       50.82      1.03 o 
  -5   9  -5       33.25       36.72      0.62 o 
  -4   9  -5      193.67      202.58      2.75 o 
  -3   9  -5        7.69        7.81      0.50 o 
  -2   9  -5        6.91        6.59      0.45 o 
  -1   9  -5       81.97       80.66      0.72 o 
   0   9  -5       65.56       64.22      0.80 o 
   1   9  -5        7.16        7.07      0.33 o 
   2   9  -5       66.55       59.18      1.21 o 
 -10  10  -5       56.09       52.84      0.79 o 
  -9  10  -5      112.57      122.26      1.84 o 
  -8  10  -5      223.05      240.79      4.20 o 
  -7  10  -5       21.12       23.62      0.95 o 
  -6  10  -5       11.50        9.84      0.49 o 
  -5  10  -5       16.43       19.43      0.51 o 
  -4  10  -5      252.60      268.31      3.77 o 
  -3  10  -5       58.21       57.39      1.22 o 
  -2  10  -5        3.70        2.98      0.33 o 
  -1  10  -5       81.70       82.08      3.09 o 
   0  10  -5        1.00        0.75      0.36 o 
  -9  11  -5        3.73        2.82      0.56 o 
  -8  11  -5       15.67       14.98      0.53 o 
  -7  11  -5        3.90        3.86      0.40 o 
  -6  11  -5       25.37       29.33      0.79 o 
  -5  11  -5       70.03       68.17      1.30 o 
  -4  11  -5        5.98        6.45      1.36 o 
  -3  11  -5       12.66       13.34      0.71 o 
  -2  11  -5        9.75        9.62      0.54 o 
  -1   1  -4     1794.48     1823.11     12.81 o 
   0   1  -4     1821.34     1749.00      9.17 o 
   1   1  -4     1017.60     1039.23     16.45 o 
  -3   2  -4      577.01      537.31      6.60 o 
  -2   2  -4       11.01       12.24      0.38 o 
  -1   2  -4     1299.67     1300.52      9.45 o 
   0   2  -4     1642.31     1742.95     17.18 o 
   1   2  -4      887.87      864.64     12.33 o 
   2   2  -4      361.36      352.75      5.87 o 
  -5   3  -4      481.46      525.43      8.56 o 
  -4   3  -4      481.32      520.54      5.12 o 
  -3   3  -4     1539.03     1529.21     17.77 o 
  -2   3  -4     2931.72     3022.15     27.85 o 
  -1   3  -4       20.20       20.10      0.50 o 
   0   3  -4       19.34       26.63      0.63 o 
   1   3  -4      405.14      417.49      8.81 o 
   2   3  -4      286.71      284.47      6.02 o 
   3   3  -4      163.19      153.66      3.55 o 
  -7   4  -4        4.71        5.83      0.47 o 
  -6   4  -4      161.44      145.27      3.65 o 
  -5   4  -4      292.51      284.75      3.72 o 
  -4   4  -4      255.55      278.51      4.87 o 
  -3   4  -4      197.95      194.13      2.83 o 
  -2   4  -4     3624.41     3719.13     38.17 o 
  -1   4  -4      647.94      646.72     13.87 o 
   0   4  -4      364.07      341.80      8.19 o 
   1   4  -4     2471.29     2474.22     59.17 o 
   2   4  -4      133.48      119.00      1.88 o 
   3   4  -4      369.69      360.16      4.55 o 
   4   4  -4      142.17      138.17      1.26 o 
  -9   5  -4      295.27      296.07      2.48 o 
  -8   5  -4       14.46       15.12      0.57 o 
  -7   5  -4       42.86       39.63      0.94 o 
  -6   5  -4      849.61      843.81     23.00 o 
  -5   5  -4      308.92      295.18      3.62 o 
  -4   5  -4      436.02      421.01      7.68 o 
  -3   5  -4       43.55       40.61      0.92 o 
  -2   5  -4      932.90      943.68     25.48 o 
  -1   5  -4      104.29       98.58      4.09 o 
   0   5  -4      124.88      128.52      2.56 o 
   1   5  -4       89.78       78.64      2.34 o 
   2   5  -4      307.57      292.04      4.42 o 
   3   5  -4       37.79       39.12      0.95 o 
   4   5  -4      114.58      110.65      1.18 o 
   5   5  -4       37.62       39.03      0.68 o 
 -11   6  -4       24.49       27.83      0.54 o 
 -10   6  -4       94.64       94.31      1.78 o 
  -9   6  -4       39.00       42.67      0.80 o 
  -8   6  -4       93.41       89.90      1.06 o 
  -7   6  -4        5.41        6.51      0.61 o 
  -6   6  -4      247.61      239.30      3.29 o 
  -5   6  -4       59.57       54.04      1.34 o 
  -4   6  -4      599.15      567.99     17.73 o 
  -3   6  -4      433.48      438.55     18.10 o 
  -2   6  -4      128.46      110.15      2.11 o 
  -1   6  -4      123.09      120.03      2.97 o 
   0   6  -4       74.73       69.57      0.74 o 
   1   6  -4      214.62      212.59      3.05 o 
   2   6  -4      210.27      201.45      1.52 o 
   3   6  -4       97.00       96.18      1.63 o 
   4   6  -4       75.52       74.35      1.51 o 
   5   6  -4       63.13       65.16      1.82 o 
 -11   7  -4       29.71       29.16      1.47 o 
 -10   7  -4        4.95        5.21      0.57 o 
  -9   7  -4       18.44       21.04      0.78 o 
  -8   7  -4       32.25       32.75      0.68 o 
  -7   7  -4      166.32      163.78      1.14 o 
  -6   7  -4       89.39       88.70      0.95 o 
  -5   7  -4      756.19      741.12      4.35 o 
  -4   7  -4      563.81      575.57      2.22 o 
  -3   7  -4      162.30      164.67      1.68 o 
  -2   7  -4      152.75      147.36      1.57 o 
  -1   7  -4       44.35       42.88      0.60 o 
   0   7  -4      156.50      155.76      1.33 o 
   1   7  -4      102.25      101.30      1.54 o 
   2   7  -4      119.46      121.03      1.36 o 
   3   7  -4       18.99       20.07      0.98 o 
   4   7  -4       40.39       41.22      1.13 o 
 -11   8  -4       57.69       55.89      1.86 o 
 -10   8  -4       13.94       15.28      0.60 o 
  -9   8  -4      166.29      171.22      2.11 o 
  -8   8  -4      219.70      226.57      1.61 o 
  -7   8  -4      317.01      309.18      1.79 o 
  -6   8  -4      143.49      132.32      1.17 o 
  -5   8  -4       63.67       67.56      0.77 o 
  -4   8  -4      108.32      109.30      1.19 o 
  -3   8  -4      284.52      276.08      3.08 o 
  -2   8  -4      192.43      193.45      1.32 o 
  -1   8  -4       60.53       57.13      0.67 o 
   0   8  -4       34.00       33.04      0.61 o 
   1   8  -4       29.46       34.18      0.56 o 
   2   8  -4      176.42      188.41      3.47 o 
   3   8  -4       38.64       40.37      1.36 o 
 -11   9  -4       16.43       17.64      0.73 o 
 -10   9  -4       60.55       65.26      1.02 o 
  -9   9  -4       46.44       53.18      0.78 o 
  -8   9  -4      107.86      108.01      1.38 o 
  -7   9  -4       14.94       17.78      0.62 o 
  -6   9  -4       36.21       38.98      0.89 o 
  -5   9  -4        0.49        1.75      0.36 o 
  -4   9  -4       22.92       21.10      0.79 o 
  -3   9  -4       25.85       25.84      0.58 o 
  -2   9  -4      208.43      213.38      2.14 o 
  -1   9  -4       88.69       89.88      0.93 o 
   0   9  -4      161.06      171.05      1.13 o 
   1   9  -4       90.53       97.25      1.86 o 
   2   9  -4       17.74       17.29      0.46 o 
 -10  10  -4       48.69       57.10      1.31 o 
  -9  10  -4       37.89       38.34      0.81 o 
  -8  10  -4       30.95       29.77      0.88 o 
  -7  10  -4       76.75       81.53      3.02 o 
  -6  10  -4       89.17       97.29      2.68 o 
  -5  10  -4       67.03       71.70      1.53 o 
  -4  10  -4       19.58       21.62      0.62 o 
  -3  10  -4        2.83        2.54      0.38 o 
  -2  10  -4        2.33        2.53      0.35 o 
  -1  10  -4       71.62       72.30      0.95 o 
   0  10  -4       19.06       17.17      0.39 o 
  -9  11  -4       25.69       22.28      0.56 o 
  -8  11  -4       14.23       14.22      0.44 o 
  -7  11  -4        9.39       12.12      0.50 o 
  -6  11  -4       32.13       31.48      1.17 o 
  -5  11  -4       43.87       42.84      6.09 o 
  -4  11  -4       86.84       80.76      1.86 o 
  -3  11  -4       20.38       21.04      0.47 o 
  -2  11  -4      101.67       87.70      7.48 o 
   0   0  -3    15059.98    14196.44    303.98 o 
  -1   1  -3     1346.64     1368.48      9.31 o 
   0   1  -3     3621.14     3576.43     21.11 o 
   1   1  -3      459.30      435.13      3.30 o 
  -3   2  -3      900.98      926.97     10.03 o 
  -2   2  -3      423.63      422.75      3.59 o 
  -1   2  -3     3543.22     3480.10     40.86 o 
   0   2  -3       82.98       85.60      2.04 o 
   1   2  -3       31.51       32.20      0.65 o 
   2   2  -3      215.73      228.05      1.67 o 
  -5   3  -3      627.70      685.10     11.21 o 
  -4   3  -3      181.78      175.82      2.69 o 
  -3   3  -3      172.07      186.34      2.45 o 
  -2   3  -3      725.79      781.56      6.19 o 
  -1   3  -3      690.89      737.54      7.89 o 
   0   3  -3     2510.22     2535.03     40.64 o 
   1   3  -3        3.61        2.82      0.44 o 
   2   3  -3      139.22      155.76      2.56 o 
   3   3  -3       58.62       58.38      1.66 o 
  -7   4  -3      199.87      199.26      1.85 o 
  -6   4  -3       11.41       11.30      0.85 o 
  -5   4  -3     1053.73     1063.03     18.30 o 
  -4   4  -3     1803.76     1827.03     32.97 o 
  -3   4  -3     1757.13     1745.14     21.53 o 
  -2   4  -3      163.24      175.87      2.16 o 
  -1   4  -3      619.76      648.94      8.73 o 
   0   4  -3      249.72      246.52      5.71 o 
   1   4  -3      517.68      489.20      9.44 o 
   2   4  -3      109.54      102.58      2.73 o 
   3   4  -3      130.53      128.22      2.26 o 
   4   4  -3      145.96      138.34      1.73 o 
  -9   5  -3       28.58       25.02      0.64 o 
  -8   5  -3      217.86      221.39      1.45 o 
  -7   5  -3      730.69      723.29      5.45 o 
  -6   5  -3      519.20      537.60     11.11 o 
  -5   5  -3       65.75       63.50      1.17 o 
  -4   5  -3      362.71      370.78      6.85 o 
  -3   5  -3     1164.72     1206.07     17.70 o 
  -2   5  -3       93.50      103.37      2.25 o 
  -1   5  -3      155.30      144.79      3.44 o 
   0   5  -3      225.98      227.82      7.18 o 
   1   5  -3       72.16       71.93      1.42 o 
   2   5  -3      141.14      135.05      1.34 o 
   3   5  -3       17.34       13.42      0.72 o 
   4   5  -3      235.05      221.71      2.70 o 
   5   5  -3        5.34        5.76      0.65 o 
 -11   6  -3       18.20       18.41      0.92 o 
 -10   6  -3       13.94       17.37      0.58 o 
  -9   6  -3       36.80       41.51      0.75 o 
  -8   6  -3       72.63       72.80      0.92 o 
  -7   6  -3      602.49      611.17      5.41 o 
  -6   6  -3      154.18      160.14      2.85 o 
  -5   6  -3      101.46       98.09      2.37 o 
  -4   6  -3      342.97      336.08      8.92 o 
  -3   6  -3       87.41       92.16      2.05 o 
  -2   6  -3      554.54      597.48     19.51 o 
  -1   6  -3      166.76      162.48      6.24 o 
   0   6  -3      633.83      632.96     28.53 o 
   1   6  -3      177.98      167.78      1.90 o 
   2   6  -3      153.03      146.71      1.54 o 
   3   6  -3      131.41      136.19      1.52 o 
   4   6  -3      279.85      286.82      1.70 o 
   5   6  -3        6.66        8.04      0.47 o 
   6   6  -3       18.35       16.17      1.15 o 
 -12   7  -3        8.94        6.95      0.60 o 
 -11   7  -3       56.18       54.00      2.57 o 
 -10   7  -3       28.57       32.13      1.44 o 
  -9   7  -3      242.81      255.20      1.97 o 
  -8   7  -3      105.65      101.09      1.48 o 
  -7   7  -3      463.50      468.47      5.03 o 
  -6   7  -3      372.01      375.82      3.19 o 
  -5   7  -3       82.45       78.46      0.97 o 
  -4   7  -3      187.67      175.98      2.17 o 
  -3   7  -3      280.61      288.11      4.41 o 
  -2   7  -3      526.44      519.11      2.97 o 
  -1   7  -3       62.78       59.85      0.69 o 
   0   7  -3      151.26      136.00      1.68 o 
   1   7  -3       37.51       35.46      0.81 o 
   2   7  -3       13.80       16.07      0.79 o 
   3   7  -3      174.30      177.43      5.29 o 
   4   7  -3       46.88       47.13      1.26 o 
   5   7  -3        2.89        2.69      0.29 o 
 -11   8  -3       88.72       98.86      2.85 o 
 -10   8  -3       29.75       32.32      0.85 o 
  -9   8  -3       26.58       25.48      0.65 o 
  -8   8  -3       90.31       88.48      1.12 o 
  -7   8  -3      474.18      463.15      3.22 o 
  -6   8  -3      112.28      122.30      1.05 o 
  -5   8  -3      118.79      108.42      1.07 o 
  -4   8  -3      194.36      204.31      1.33 o 
  -3   8  -3      122.54      114.99      1.06 o 
  -2   8  -3       27.89       25.08      0.54 o 
  -1   8  -3      106.72      107.94      0.87 o 
   0   8  -3      139.06      142.49      1.43 o 
   1   8  -3      169.14      172.32      1.56 o 
   2   8  -3      117.80      122.70      2.39 o 
   3   8  -3       31.58       34.86      0.50 o 
 -11   9  -3        2.95        3.37      0.43 o 
 -10   9  -3       17.98       19.63      0.78 o 
  -9   9  -3       12.19       12.91      0.57 o 
  -8   9  -3        7.82        8.26      0.45 o 
  -7   9  -3        0.61        1.21      0.43 o 
  -6   9  -3       58.48       56.15      1.07 o 
  -5   9  -3      144.44      145.85      1.75 o 
  -4   9  -3      130.48      139.46      1.22 o 
  -3   9  -3       46.21       44.55      0.81 o 
  -2   9  -3      134.53      129.53      1.04 o 
  -1   9  -3       57.34       59.23      0.74 o 
   0   9  -3       14.27       14.40      0.48 o 
   1   9  -3        6.90        7.89      0.50 o 
   2   9  -3       30.00       26.11      1.13 o 
 -10  10  -3       48.69       46.53     13.02 o 
  -9  10  -3      125.11      131.95      1.81 o 
  -8  10  -3       24.68       29.35      0.97 o 
  -7  10  -3      148.06      163.88      3.45 o 
  -6  10  -3      150.94      153.92      3.04 o 
  -5  10  -3       49.32       53.36      0.77 o 
  -4  10  -3       84.62       86.02      1.15 o 
  -3  10  -3      106.02      109.83      1.97 o 
  -2  10  -3       55.89       58.40      1.78 o 
  -1  10  -3       10.52       11.32      0.49 o 
   0  10  -3       73.55       76.17      1.83 o 
  -9  11  -3       35.90       38.91      0.81 o 
  -8  11  -3       38.22       40.59      0.93 o 
  -7  11  -3      101.29      112.64      2.42 o 
  -6  11  -3       39.11       41.10      1.09 o 
  -5  11  -3        9.50        9.40      0.92 o 
  -4  11  -3       23.79       24.74      0.50 o 
  -3  11  -3       92.80       94.98      3.52 o 
  -2  11  -3       50.78       55.36      1.64 o 
  -7  12  -3        3.65        4.12      0.32 o 
  -6  12  -3       73.02       65.00      1.91 o 
  -1   1  -2     3359.93     3366.80     32.92 o 
   0   1  -2     2346.90     2357.78     20.74 o 
   1   1  -2      917.69      938.24      7.41 o 
  -3   2  -2     2834.03     2915.07     24.97 o 
  -2   2  -2      239.05      230.26      2.44 o 
  -1   2  -2     5276.49     5199.48     29.30 o 
   0   2  -2      286.83      264.31      4.15 o 
   1   2  -2      356.89      368.71      2.77 o 
   2   2  -2     2316.04     2327.29     14.80 o 
  -5   3  -2      502.69      486.42      7.92 o 
  -4   3  -2      102.32       99.43      1.81 o 
  -3   3  -2     1281.81     1274.28     13.20 o 
  -2   3  -2      208.97      205.74      1.59 o 
  -1   3  -2     6654.46     6841.03     71.89 o 
   0   3  -2      451.53      459.40      7.47 o 
   1   3  -2      656.85      668.48      3.21 o 
   2   3  -2      487.88      476.03      3.41 o 
   3   3  -2      121.88      132.89      2.73 o 
  -7   4  -2       75.93       80.52      1.89 o 
  -6   4  -2        1.88        3.48      0.50 o 
  -5   4  -2       61.59       70.02      1.33 o 
  -4   4  -2     1526.48     1564.07     15.33 o 
  -3   4  -2     1506.69     1609.76     18.36 o 
  -2   4  -2       15.25       20.77      0.40 o 
  -1   4  -2      513.48      532.74      6.16 o 
   0   4  -2      142.09      142.34      2.85 o 
   1   4  -2      170.73      165.38      1.57 o 
   2   4  -2      140.47      155.62      1.77 o 
   3   4  -2       19.22       17.20      0.79 o 
   4   4  -2       57.94       56.03      0.82 o 
  -9   5  -2      113.59      101.10      0.89 o 
  -8   5  -2      141.25      141.25      1.36 o 
  -7   5  -2      167.00      155.80      1.23 o 
  -6   5  -2       94.35      100.73      1.65 o 
  -5   5  -2      945.00      943.72     13.75 o 
  -4   5  -2      184.82      188.10      2.47 o 
  -3   5  -2       32.35       28.68      1.23 o 
  -2   5  -2        8.96        5.39      0.38 o 
  -1   5  -2     2012.73     2064.16     44.09 o 
   0   5  -2      717.48      678.12     12.43 o 
   1   5  -2      334.22      338.60      6.06 o 
   2   5  -2      209.30      198.92      2.65 o 
   3   5  -2      404.16      406.26      2.14 o 
   4   5  -2       29.38       25.70      0.90 o 
   5   5  -2      107.04      121.61      1.73 o 
 -11   6  -2       13.64       13.08      0.54 o 
 -10   6  -2       43.66       46.71      1.02 o 
  -9   6  -2      443.04      436.03      2.87 o 
  -8   6  -2      230.71      223.42      3.02 o 
  -7   6  -2      409.57      418.42      4.16 o 
  -6   6  -2      149.89      154.89      2.67 o 
  -5   6  -2     1515.04     1495.97     30.88 o 
  -4   6  -2     1081.53     1174.81     18.10 o 
  -3   6  -2       48.32       43.82      1.23 o 
  -2   6  -2      378.73      367.36      7.80 o 
  -1   6  -2       48.99       50.65      2.79 o 
   0   6  -2      220.01      197.69      4.08 o 
   1   6  -2      148.35      145.76      1.24 o 
   2   6  -2      133.30      124.85      1.41 o 
   3   6  -2      167.89      169.73      2.80 o 
   4   6  -2       17.64       17.89      0.76 o 
   5   6  -2       15.72       12.65      0.51 o 
   6   6  -2       70.14       65.15      3.90 o 
 -12   7  -2       24.72       23.48      1.15 o 
 -11   7  -2       11.26       13.66      0.53 o 
 -10   7  -2        2.84        2.77      0.60 o 
  -9   7  -2      244.91      242.52      2.98 o 
  -8   7  -2      191.22      197.40      1.66 o 
  -7   7  -2       39.86       40.74      0.83 o 
  -6   7  -2       76.42       76.66      0.93 o 
  -5   7  -2      212.97      209.98      2.05 o 
  -4   7  -2       30.52       34.82      1.52 o 
  -3   7  -2      113.84      125.07      5.88 o 
  -2   7  -2      246.35      243.52      2.83 o 
  -1   7  -2      209.59      197.06      1.90 o 
   0   7  -2      614.53      593.53      6.08 o 
   1   7  -2      330.69      325.07      3.74 o 
   2   7  -2      186.75      198.71      1.96 o 
   3   7  -2      135.78      135.04      3.55 o 
   4   7  -2        2.86        3.19      0.41 o 
   5   7  -2       27.88       26.68      0.47 o 
 -12   8  -2        4.14        4.10      0.53 o 
 -11   8  -2       26.65       30.03      0.75 o 
 -10   8  -2       32.56       36.49      1.42 o 
  -9   8  -2       83.13       81.86      1.09 o 
  -8   8  -2       61.85       61.17      1.03 o 
  -7   8  -2      143.54      147.95      1.65 o 
  -6   8  -2       37.12       39.00      0.75 o 
  -5   8  -2       58.63       56.33      0.69 o 
  -4   8  -2      422.81      396.65      3.32 o 
  -3   8  -2      128.98      131.18      1.21 o 
  -2   8  -2       91.82       85.30      0.77 o 
  -1   8  -2      295.49      281.91      1.45 o 
   0   8  -2       58.19       61.33      0.91 o 
   1   8  -2       45.14       47.30      0.96 o 
   2   8  -2       32.64       33.36      1.28 o 
   3   8  -2       60.00       58.76      1.67 o 
   4   8  -2       45.08       39.20      0.88 o 
 -11   9  -2       62.79       66.87      2.24 o 
 -10   9  -2        0.15       -0.37      0.37 o 
  -9   9  -2        6.57        7.07      0.48 o 
  -8   9  -2       94.93      101.64      1.12 o 
  -7   9  -2      161.42      171.00      1.62 o 
  -6   9  -2       77.11       75.22      0.91 o 
  -5   9  -2      230.44      228.26      2.68 o 
  -4   9  -2       68.68       64.37      0.96 o 
  -3   9  -2       48.27       53.42      0.77 o 
  -2   9  -2       38.43       33.88      0.56 o 
  -1   9  -2      128.48      132.93      1.17 o 
   0   9  -2       39.76       40.51      0.79 o 
   1   9  -2       13.82       14.95      0.48 o 
   2   9  -2      122.71      124.25      3.07 o 
 -11  10  -2       42.92       46.61      0.92 o 
 -10  10  -2        4.53        4.55      0.37 o 
  -9  10  -2       11.30       10.37      0.60 o 
  -8  10  -2      132.86      147.30      2.38 o 
  -7  10  -2       29.00       29.74      0.66 o 
  -6  10  -2       23.01       25.00      0.70 o 
  -5  10  -2       44.00       48.35      0.72 o 
  -4  10  -2       97.06      101.27      0.95 o 
  -3  10  -2       23.49       21.22      0.52 o 
  -2  10  -2       63.04       67.99      2.39 o 
  -1  10  -2      178.70      196.45      2.91 o 
   0  10  -2       29.78       28.97      0.54 o 
   1  10  -2        3.43        2.79      0.34 o 
  -9  11  -2       40.83       44.84      0.90 o 
  -8  11  -2        7.17        7.46      0.39 o 
  -7  11  -2       98.54      104.54      1.72 o 
  -6  11  -2       29.15       29.70      0.75 o 
  -5  11  -2       19.71       20.54      0.54 o 
  -4  11  -2       46.06       49.28      0.64 o 
  -3  11  -2       94.75       97.78      3.72 o 
  -2  11  -2       28.00       31.19      0.63 o 
  -1  11  -2        8.50        9.26      0.41 o 
  -8  12  -2        8.99        7.38      0.49 o 
  -7  12  -2       53.36       50.09      2.39 o 
  -6  12  -2        8.12        8.35      0.46 o 
  -5  12  -2        7.79        6.81      0.33 o 
  -1   1  -1     1389.24     1396.85     11.97 o 
   0   1  -1      383.69      378.16      4.36 o 
   1   1  -1     4365.33     4418.50     41.03 o 
  -3   2  -1     1476.73     1532.79     16.50 o 
  -2   2  -1     9115.18     9083.30    126.70 o 
  -1   2  -1     2680.08     2758.29     37.43 o 
   0   2  -1     1811.49     1748.33     15.17 o 
   1   2  -1     1670.29     1668.45     17.26 o 
   2   2  -1      399.16      417.36      5.59 o 
  -5   3  -1      309.43      341.50      6.27 o 
  -4   3  -1      705.64      716.85     10.65 o 
  -3   3  -1      340.00      350.57      4.02 o 
  -2   3  -1      335.83      332.72      2.87 o 
  -1   3  -1       22.36       21.14      0.56 o 
   0   3  -1        3.11        3.66      0.53 o 
   1   3  -1     1033.11     1031.69      6.24 o 
   2   3  -1      460.24      477.29      4.14 o 
   3   3  -1      121.77      120.75      1.99 o 
  -7   4  -1       27.61       29.50      1.69 o 
  -6   4  -1       92.12       82.45      1.86 o 
  -5   4  -1      201.01      193.60      3.47 o 
  -4   4  -1      825.24      874.93     10.76 o 
  -3   4  -1      975.03     1025.40      9.49 o 
  -2   4  -1     1320.69     1370.79     28.02 o 
  -1   4  -1      206.81      178.21      3.21 o 
   0   4  -1      118.70      110.15      1.06 o 
   1   4  -1      546.70      558.88      5.70 o 
   2   4  -1      732.42      684.17      7.62 o 
   3   4  -1       95.82       83.01      3.07 o 
   4   4  -1       25.19       26.31      0.76 o 
  -9   5  -1      292.87      290.30      3.31 o 
  -8   5  -1      273.25      274.20      3.10 o 
  -7   5  -1       31.63       28.07      2.01 o 
  -6   5  -1      759.72      790.62      8.09 o 
  -5   5  -1      110.15      114.39      2.39 o 
  -4   5  -1      106.63      123.96      2.21 o 
  -3   5  -1     4122.23     4280.51     40.44 o 
  -2   5  -1      527.03      510.20      8.87 o 
  -1   5  -1      693.94      696.82     12.54 o 
   0   5  -1       92.46       91.97      2.43 o 
   1   5  -1      491.67      505.16      7.77 o 
   2   5  -1      359.55      332.00      4.84 o 
   3   5  -1       24.25       26.60      0.66 o 
   4   5  -1      140.07      141.83      2.43 o 
   5   5  -1      315.86      313.86      5.03 o 
 -11   6  -1      101.79      101.75      4.70 o 
 -10   6  -1        4.95        4.52      0.54 o 
  -9   6  -1      145.35      145.38      1.66 o 
  -8   6  -1       14.59       13.56      0.52 o 
  -7   6  -1      361.40      354.27      3.68 o 
  -6   6  -1      414.72      424.31      6.30 o 
  -5   6  -1        5.53        7.79      0.67 o 
  -4   6  -1       59.47       67.12      1.60 o 
  -3   6  -1      175.68      185.30      2.60 o 
  -2   6  -1      111.83      102.68      2.89 o 
  -1   6  -1       60.04       61.09      4.65 o 
   0   6  -1      112.84      108.11      3.55 o 
   1   6  -1      510.03      508.32      5.42 o 
   2   6  -1        6.58        6.31      0.58 o 
   3   6  -1      213.74      197.42      3.39 o 
   4   6  -1      107.06      111.69      1.50 o 
   5   6  -1       49.76       49.35      1.08 o 
   6   6  -1       11.72       10.63      0.41 o 
 -12   7  -1       31.13       29.66      0.65 o 
 -11   7  -1       65.63       71.00      1.73 o 
 -10   7  -1       35.59       37.74      0.90 o 
  -9   7  -1       79.73       84.96      1.63 o 
  -8   7  -1        9.76       10.52      0.58 o 
  -7   7  -1      246.59      244.94      3.62 o 
  -6   7  -1       99.49      102.67      1.78 o 
  -5   7  -1      103.83      109.17      4.07 o 
  -4   7  -1       10.15        8.89      1.11 o 
  -3   7  -1       66.26       70.81      1.65 o 
  -2   7  -1      403.38      383.11      6.86 o 
  -1   7  -1      775.22      738.34      5.51 o 
   0   7  -1       20.84       17.96      0.58 o 
   1   7  -1       13.59       16.00      1.03 o 
   2   7  -1       99.19      102.80      2.41 o 
   3   7  -1      136.15      143.33      3.34 o 
   4   7  -1       40.42       40.12      1.38 o 
   5   7  -1        7.20        7.30      0.41 o 
 -12   8  -1      119.24      103.20      1.32 o 
 -11   8  -1       76.99       86.82      2.52 o 
 -10   8  -1      187.99      198.91      2.75 o 
  -9   8  -1       78.59       78.71      1.09 o 
  -8   8  -1      269.98      278.05      1.91 o 
  -7   8  -1      284.35      281.35      1.83 o 
  -6   8  -1      273.63      282.16      2.43 o 
  -5   8  -1      186.80      174.80      2.10 o 
  -4   8  -1      163.79      158.29      1.66 o 
  -3   8  -1      235.43      238.67      2.15 o 
  -2   8  -1     1202.42     1159.51      6.29 o 
  -1   8  -1       47.21       45.71      0.69 o 
   0   8  -1       19.23       19.47      0.75 o 
   1   8  -1      522.56      535.71      3.04 o 
   2   8  -1       47.50       51.60      1.05 o 
   3   8  -1        6.21        6.60      0.36 o 
   4   8  -1       11.44       10.42      0.64 o 
 -11   9  -1        5.47        6.81      1.12 o 
 -10   9  -1        0.67        1.27      0.36 o 
  -9   9  -1      409.33      438.63      4.05 o 
  -8   9  -1       27.91       27.13      0.88 o 
  -7   9  -1      354.59      351.01      2.74 o 
  -6   9  -1       44.73       49.48      0.71 o 
  -5   9  -1      328.36      329.26      2.24 o 
  -4   9  -1      280.89      273.32      1.90 o 
  -3   9  -1       89.00       90.84      0.96 o 
  -2   9  -1      299.06      298.97      3.21 o 
  -1   9  -1      120.86      124.15      1.61 o 
   0   9  -1        7.34        6.37      0.73 o 
   1   9  -1       84.51       90.93      2.70 o 
   2   9  -1       28.10       29.45      0.74 o 
 -11  10  -1        4.51        4.27      0.42 o 
 -10  10  -1       48.52       50.18      0.87 o 
  -9  10  -1        1.53        1.19      0.40 o 
  -8  10  -1       55.69       57.29      0.99 o 
  -7  10  -1       86.78       90.92      1.24 o 
  -6  10  -1       16.01       17.40      0.64 o 
  -5  10  -1       12.88       14.20      0.47 o 
  -4  10  -1       30.76       29.83      0.58 o 
  -3  10  -1       25.04       26.04      0.85 o 
  -2  10  -1        9.96        9.03      0.55 o 
  -1  10  -1       46.64       49.56      1.51 o 
   0  10  -1       18.92       22.54      0.53 o 
   1  10  -1       28.73       29.22      1.11 o 
 -10  11  -1        5.55        5.49      0.32 o 
  -9  11  -1        2.55        2.69      0.30 o 
  -8  11  -1       47.80       49.66      1.13 o 
  -7  11  -1       18.99       18.57      0.52 o 
  -6  11  -1       28.66       31.45      0.78 o 
  -5  11  -1      197.66      209.28      2.74 o 
  -4  11  -1       27.01       26.41      0.75 o 
  -3  11  -1       28.60       29.60      1.50 o 
  -2  11  -1        4.52        4.76      0.46 o 
  -1  11  -1       66.06       66.91      1.45 o 
  -8  12  -1       24.94       22.75      0.54 o 
  -7  12  -1        8.72        9.22      0.32 o 
  -6  12  -1       38.73       42.66      0.77 o 
  -5  12  -1      100.25      101.01      1.01 o 
  -4  12  -1        3.98        2.88      0.39 o 
  -1   1   0     1616.01     1615.45     11.33 o 
   0   1   0     1772.75     1738.13     14.92 o 
   1   1   0     1299.40     1307.61     10.63 o 
  -3   2   0      933.78      978.86      9.00 o 
  -2   2   0     1937.93     1970.12     22.88 o 
  -1   2   0     1265.78     1255.73     16.11 o 
   0   2   0     1918.43     1925.48     20.05 o 
   1   2   0     1925.04     1943.18     13.62 o 
   2   2   0     1055.22     1085.29     22.04 o 
  -5   3   0      222.34      242.83      4.52 o 
  -4   3   0     1201.07     1222.50     15.07 o 
  -3   3   0      287.34      306.82      5.04 o 
  -2   3   0     1914.07     1879.76     22.09 o 
  -1   3   0      999.69     1014.28      8.59 o 
   0   3   0      231.08      224.10     12.38 o 
   1   3   0     1609.60     1679.01     20.41 o 
   2   3   0      225.96      240.29      4.22 o 
   3   3   0      303.02      308.04      6.46 o 
  -7   4   0     1237.24     1241.40     24.29 o 
  -6   4   0      305.88      313.53      7.74 o 
  -5   4   0      110.64      123.48      1.82 o 
  -4   4   0      220.49      214.38      3.44 o 
  -3   4   0     1781.89     1891.60      7.20 o 
  -2   4   0     1050.03     1003.42     21.70 o 
  -1   4   0     1254.67     1215.17      8.73 o 
   0   4   0      229.11      217.29      1.97 o 
   1   4   0      517.00      516.86      7.37 o 
   2   4   0      193.15      197.84      1.90 o 
   3   4   0      393.70      385.27      6.42 o 
   4   4   0      334.52      319.75      2.95 o 
  -9   5   0        9.02        8.79      0.49 o 
  -8   5   0       49.52       50.11      1.13 o 
  -7   5   0       61.86       65.94      2.58 o 
  -6   5   0      103.57      110.70      1.87 o 
  -5   5   0      285.55      258.46      3.21 o 
  -4   5   0      482.73      506.65      6.61 o 
  -3   5   0      201.89      216.10      7.03 o 
  -2   5   0      208.32      225.18      2.35 o 
  -1   5   0       94.87       99.71      3.74 o 
   0   5   0      282.93      240.62      2.63 o 
   1   5   0      160.67      148.06      2.50 o 
   2   5   0      205.98      211.09      5.50 o 
   3   5   0       69.42       69.90      0.88 o 
   4   5   0       16.87       17.31      0.54 o 
   5   5   0        9.21        8.22      0.45 o 
 -11   6   0        4.45        2.11      0.79 o 
 -10   6   0       29.07       31.50      0.68 o 
  -9   6   0      153.15      156.96      1.20 o 
  -8   6   0      141.48      147.60      1.83 o 
  -7   6   0      328.15      337.28      3.44 o 
  -6   6   0      207.00      207.81      2.49 o 
  -5   6   0      174.23      168.21      5.19 o 
  -4   6   0      196.74      207.50      3.23 o 
  -3   6   0      311.54      311.19      7.80 o 
  -2   6   0      321.78      321.48      6.76 o 
  -1   6   0       98.55      103.41      5.17 o 
   0   6   0      211.20      203.57      5.23 o 
   1   6   0      314.90      293.32      3.82 o 
   2   6   0      276.39      249.47      2.40 o 
   3   6   0      614.08      611.48      8.79 o 
   4   6   0       56.91       61.35      0.90 o 
   5   6   0       66.18       68.06      2.25 o 
   6   6   0       16.64       14.87      0.58 o 
 -12   7   0        7.25        6.87      0.46 o 
 -11   7   0       67.24       72.16      2.48 o 
 -10   7   0       97.62      100.23      2.74 o 
  -9   7   0       24.73       24.83      0.63 o 
  -8   7   0      544.50      541.28      5.08 o 
  -7   7   0      294.58      285.26      2.45 o 
  -6   7   0      263.45      247.92      1.79 o 
  -5   7   0      201.19      213.18      5.72 o 
  -4   7   0      441.78      463.03     10.15 o 
  -3   7   0     1218.12     1183.81     41.61 o 
  -2   7   0       77.61       75.67      2.78 o 
  -1   7   0      302.00      302.05      1.47 o 
   0   7   0      315.68      303.78      3.21 o 
   1   7   0      313.78      308.87      2.33 o 
   2   7   0      145.04      152.60      1.77 o 
   3   7   0      136.48      141.49      2.78 o 
   4   7   0      110.13      116.15      1.87 o 
   5   7   0       85.11       86.48      1.74 o 
 -11   8   0       69.16       72.71      1.74 o 
 -10   8   0       30.25       29.36      0.71 o 
  -9   8   0       12.43       14.09      0.57 o 
  -8   8   0       50.70       48.87      0.96 o 
  -7   8   0      359.16      351.06      2.98 o 
  -6   8   0      255.15      231.00      2.86 o 
  -5   8   0       73.95       73.37      0.94 o 
  -4   8   0      289.54      281.56      2.23 o 
  -3   8   0       53.21       55.38      0.91 o 
  -2   8   0      140.58      144.49      1.70 o 
  -1   8   0      545.81      530.65      6.08 o 
   0   8   0       39.04       39.22      0.99 o 
   1   8   0       46.53       51.72      0.97 o 
   2   8   0       17.84       18.26      0.81 o 
   3   8   0       35.57       37.78      0.74 o 
   4   8   0       46.08       46.97      0.92 o 
 -11   9   0       38.82       28.80     10.75 o 
 -10   9   0       49.49       48.79      1.00 o 
  -9   9   0       16.26       17.49      0.77 o 
  -8   9   0       42.59       48.01      0.78 o 
  -7   9   0      146.60      151.56      1.30 o 
  -6   9   0      598.97      608.83      4.25 o 
  -5   9   0       11.71       12.73      0.59 o 
  -4   9   0        7.54        7.35      0.52 o 
  -3   9   0      160.98      164.56      1.60 o 
  -2   9   0       34.94       34.40      0.72 o 
  -1   9   0       12.94       15.39      0.72 o 
   0   9   0       16.13       18.79      0.76 o 
   1   9   0       53.63       54.77      1.18 o 
   2   9   0        8.58        9.03      0.39 o 
 -11  10   0       63.66       68.06      1.13 o 
 -10  10   0       44.75       51.99      1.50 o 
  -9  10   0       58.71       60.05      0.98 o 
  -8  10   0       16.93       17.05      0.75 o 
  -7  10   0      115.75      114.83      1.62 o 
  -6  10   0       75.33       83.21      1.02 o 
  -5  10   0        8.89        8.57      0.58 o 
  -4  10   0       25.31       27.25      0.62 o 
  -3  10   0       90.95       93.20      1.11 o 
  -2  10   0       21.98       21.04      0.60 o 
  -1  10   0       51.72       51.41      1.03 o 
   0  10   0       56.24       64.17      1.71 o 
   1  10   0       78.38       76.00      0.70 o 
 -10  11   0       76.90       79.47      0.90 o 
  -9  11   0        7.53        7.78      0.54 o 
  -8  11   0       34.67       38.05      0.90 o 
  -7  11   0       96.68      104.30      2.60 o 
  -6  11   0       68.44       73.52      1.78 o 
  -5  11   0        3.99        3.99      0.39 o 
  -4  11   0       62.24       66.60      1.43 o 
  -3  11   0       82.32       87.28      2.60 o 
  -2  11   0       36.85       35.10      6.51 o 
  -1  11   0       60.32       62.83      2.45 o 
  -8  12   0       52.81       44.86      0.68 o 
  -7  12   0       82.73       80.22      3.75 o 
  -6  12   0       13.76       11.34      0.69 o 
  -5  12   0        7.65        6.86      0.57 o 
  -4  12   0       44.81       43.94      1.92 o 
  -1   1   1      433.71      430.74      2.73 o 
   0   1   1     1264.45     1280.64      9.58 o 
   1   1   1     2644.11     2627.18     34.55 o 
  -3   2   1       34.24       32.01      0.59 o 
  -2   2   1     1709.55     1681.41     25.22 o 
  -1   2   1     4719.94     4652.37     19.11 o 
   0   2   1     9146.98     8976.73     80.95 o 
   1   2   1      314.79      312.33      4.82 o 
   2   2   1     1152.52     1267.64     11.20 o 
  -5   3   1      494.31      485.65      4.84 o 
  -4   3   1      249.13      223.38      3.83 o 
  -3   3   1        2.47        3.04      0.56 o 
  -2   3   1     1507.19     1524.28     14.12 o 
  -1   3   1     1469.54     1550.10     17.41 o 
   0   3   1      364.19      356.35      3.28 o 
   1   3   1     1041.11     1061.99     13.77 o 
   2   3   1     4092.17     4219.77     54.33 o 
   3   3   1      144.43      148.19      3.75 o 
  -7   4   1       62.33       66.78      1.40 o 
  -6   4   1       92.42       89.09      1.97 o 
  -5   4   1      723.57      766.12     10.23 o 
  -4   4   1      134.85      137.49      1.65 o 
  -3   4   1     1056.09     1088.20     11.14 o 
  -2   4   1      430.79      427.89      5.52 o 
  -1   4   1      743.01      754.11      7.38 o 
   0   4   1      829.30      844.45      8.99 o 
   1   4   1      114.38      134.17      3.38 o 
   2   4   1       54.59       57.64      0.77 o 
   3   4   1        7.82        6.82      0.79 o 
   4   4   1      174.23      164.50      1.51 o 
  -9   5   1      279.24      262.10      3.94 o 
  -8   5   1      208.92      209.54      2.42 o 
  -7   5   1      372.94      380.49      5.83 o 
  -6   5   1       53.07       59.58      1.09 o 
  -5   5   1      112.76      116.01      1.92 o 
  -4   5   1      463.11      497.81     11.86 o 
  -3   5   1      516.69      533.96      5.99 o 
  -2   5   1      294.26      325.16      6.02 o 
  -1   5   1      187.17      168.31      2.02 o 
   0   5   1       77.07       77.49      0.96 o 
   1   5   1        7.08        8.99      0.62 o 
   2   5   1      132.41      126.69      3.20 o 
   3   5   1      186.23      170.20      2.22 o 
   4   5   1      338.01      330.02      4.15 o 
   5   5   1       16.44       17.44      0.50 o 
 -11   6   1      186.46      196.08      4.53 o 
 -10   6   1       25.73       24.60      0.58 o 
  -9   6   1      102.23      100.16      0.96 o 
  -8   6   1     1302.81     1267.05     14.76 o 
  -7   6   1      795.48      761.18      7.68 o 
  -6   6   1      101.46      102.64      3.43 o 
  -5   6   1      568.47      618.35      9.88 o 
  -4   6   1      679.05      642.17     13.29 o 
  -3   6   1      141.09      136.78      2.10 o 
  -2   6   1       84.99       77.41      2.09 o 
  -1   6   1      773.73      765.59      6.10 o 
   0   6   1      398.99      371.38      4.89 o 
   1   6   1       96.27      100.53      1.41 o 
   2   6   1      239.79      245.49      1.75 o 
   3   6   1       36.39       40.69      0.81 o 
   4   6   1       19.81       20.89      0.64 o 
   5   6   1       24.21       25.47      0.54 o 
   6   6   1       29.29       29.14      0.64 o 
 -11   7   1       31.62       32.68      1.14 o 
 -10   7   1       25.98       27.61      0.60 o 
  -9   7   1      262.32      262.52      3.13 o 
  -8   7   1       33.49       32.98      0.61 o 
  -7   7   1       20.76       18.67      0.72 o 
  -6   7   1      502.90      495.23      4.02 o 
  -5   7   1      375.84      360.11      7.96 o 
  -4   7   1       82.23       70.08      1.29 o 
  -3   7   1       31.10       33.78      1.83 o 
  -2   7   1       25.04       20.77      1.03 o 
  -1   7   1      379.86      359.40      3.28 o 
   0   7   1      262.69      253.27      2.28 o 
   1   7   1      300.77      296.88      2.28 o 
   2   7   1      373.38      363.65      4.30 o 
   3   7   1       80.02       83.86      1.52 o 
   4   7   1       18.22       16.16      0.62 o 
   5   7   1        9.95       10.17      0.50 o 
 -11   8   1       28.10       27.51      1.27 o 
 -10   8   1       12.03       11.02      0.50 o 
  -9   8   1      117.65      119.46      1.93 o 
  -8   8   1       23.14       21.79      0.58 o 
  -7   8   1       16.86       19.52      0.51 o 
  -6   8   1        4.15        4.51      0.44 o 
  -5   8   1       21.41       23.12      0.60 o 
  -4   8   1       35.49       36.08      0.76 o 
  -3   8   1      270.21      270.72      2.20 o 
  -2   8   1       13.78       12.16      0.52 o 
  -1   8   1        5.34        5.44      0.53 o 
   0   8   1      259.29      267.92      2.82 o 
   1   8   1       28.27       27.51      0.99 o 
   2   8   1       55.97       57.28      1.07 o 
   3   8   1       40.93       41.28      1.42 o 
   4   8   1       21.62       23.79      0.73 o 
 -11   9   1        1.43        0.78      0.35 o 
 -10   9   1       53.36       50.62      1.46 o 
  -9   9   1        5.82        5.60      0.66 o 
  -8   9   1      491.78      499.08      4.52 o 
  -7   9   1       97.39      100.74      0.99 o 
  -6   9   1      209.52      194.01      1.83 o 
  -5   9   1      164.26      167.34      3.05 o 
  -4   9   1      283.60      279.69      2.66 o 
  -3   9   1      138.45      139.73      1.07 o 
  -2   9   1       83.38       89.24      1.38 o 
  -1   9   1       81.50       83.05      1.14 o 
   0   9   1      389.19      409.85      3.48 o 
   1   9   1        2.21        2.11      0.56 o 
   2   9   1        3.05        2.52      0.45 o 
 -11  10   1       68.38       67.62      1.11 o 
 -10  10   1       21.32       26.05      0.59 o 
  -9  10   1       79.70       84.93      2.05 o 
  -8  10   1       62.79       67.09      1.76 o 
  -7  10   1      140.07      146.72      2.31 o 
  -6  10   1      111.92      120.08      1.05 o 
  -5  10   1      294.79      301.19      2.36 o 
  -4  10   1        6.45        6.68      0.48 o 
  -3  10   1       38.38       41.66      0.72 o 
  -2  10   1      203.42      213.49      4.01 o 
  -1  10   1        0.15        1.05      0.46 o 
   0  10   1       46.98       48.79      0.78 o 
   1  10   1        5.12        5.64      0.28 o 
 -10  11   1       27.28       28.56      1.12 o 
  -9  11   1       29.16       28.30      1.85 o 
  -8  11   1        8.13        9.14      0.55 o 
  -7  11   1       45.77       49.00      1.44 o 
  -6  11   1       56.35       58.76      1.71 o 
  -5  11   1      108.84      108.30      2.47 o 
  -4  11   1       64.37       67.52      1.02 o 
  -3  11   1       68.86       77.79      1.52 o 
  -2  11   1        6.64        7.26      0.48 o 
  -1  11   1        3.83        4.74      0.62 o 
  -8  12   1        9.80        8.62      0.44 o 
  -7  12   1        9.38        7.87      0.46 o 
  -6  12   1        9.16        8.71      0.44 o 
  -5  12   1       33.31       34.48      0.95 o 
  -4  12   1      117.36      106.27      1.52 o 
  -1   1   2     2272.97     2329.89     18.40 o 
   0   1   2     3464.09     3408.51     38.31 o 
   1   1   2     5419.33     5211.83     48.51 o 
  -3   2   2     6657.84     6830.95    115.67 o 
  -2   2   2      334.34      309.44      3.02 o 
  -1   2   2      933.21      921.51      8.25 o 
   0   2   2      192.82      188.65      2.07 o 
   1   2   2      152.13      144.03      1.24 o 
   2   2   2       22.92       30.64      1.32 o 
  -5   3   2        9.15        6.57      0.53 o 
  -4   3   2      502.38      538.83      8.23 o 
  -3   3   2      414.34      451.40      3.05 o 
  -2   3   2      350.10      363.81      3.17 o 
  -1   3   2     2826.62     2805.62     23.28 o 
   0   3   2     1270.88     1226.42     15.30 o 
   1   3   2     1505.85     1622.40     21.37 o 
   2   3   2       41.13       36.43      0.74 o 
   3   3   2       47.88       43.98      1.24 o 
  -7   4   2      114.05      120.54      1.72 o 
  -6   4   2      423.04      421.76      8.34 o 
  -5   4   2     1940.76     2068.51     23.31 o 
  -4   4   2      150.84      162.18      1.65 o 
  -3   4   2      707.41      745.38      6.65 o 
  -2   4   2     2316.73     2320.78     19.05 o 
  -1   4   2      145.00      136.16      2.11 o 
   0   4   2     1494.71     1542.30     21.20 o 
   1   4   2      199.67      204.44      2.31 o 
   2   4   2      980.25     1060.56      9.81 o 
   3   4   2       39.28       38.39      0.79 o 
   4   4   2      436.94      397.78      2.86 o 
  -9   5   2       95.62       89.16      1.19 o 
  -8   5   2      107.51      110.59      2.09 o 
  -7   5   2      244.67      241.75      3.56 o 
  -6   5   2       30.50       36.63      1.55 o 
  -5   5   2      727.33      725.78      8.28 o 
  -4   5   2      174.84      176.43      2.22 o 
  -3   5   2      545.69      543.37      9.33 o 
  -2   5   2      425.46      407.62      6.06 o 
  -1   5   2       78.10       84.38      2.18 o 
   0   5   2      905.35      898.35     11.63 o 
   1   5   2     1603.05     1539.28     14.18 o 
   2   5   2      228.17      222.30      2.22 o 
   3   5   2       62.02       61.42      0.84 o 
   4   5   2      236.17      229.19      3.61 o 
   5   5   2       34.76       36.93      0.89 o 
 -11   6   2       23.68       25.40      0.72 o 
 -10   6   2      109.11      112.65      1.89 o 
  -9   6   2       41.59       45.43      0.67 o 
  -8   6   2       88.32       85.03      0.82 o 
  -7   6   2      216.85      208.25      1.77 o 
  -6   6   2      226.13      214.12      3.73 o 
  -5   6   2      325.28      354.18      5.90 o 
  -4   6   2      152.37      170.25      2.36 o 
  -3   6   2      100.11      108.31      1.01 o 
  -2   6   2        0.20        0.48      0.43 o 
  -1   6   2      103.92      108.15      1.83 o 
   0   6   2      134.86      127.62      2.28 o 
   1   6   2       71.60       71.16      0.90 o 
   2   6   2       31.62       30.65      0.73 o 
   3   6   2       84.78       83.01      1.47 o 
   4   6   2       26.42       28.58      0.67 o 
   5   6   2       32.40       30.96      1.70 o 
   6   6   2        5.92        5.94      0.65 o 
 -11   7   2       43.65       45.63      1.68 o 
 -10   7   2       21.96       20.00      0.65 o 
  -9   7   2       43.40       40.89      0.64 o 
  -8   7   2      286.17      278.65      2.49 o 
  -7   7   2      617.36      602.36      3.24 o 
  -6   7   2      150.83      153.75      1.40 o 
  -5   7   2      193.92      188.60      2.90 o 
  -4   7   2       21.54       17.56      0.96 o 
  -3   7   2       76.11       81.82      2.03 o 
  -2   7   2      155.38      143.56      1.65 o 
  -1   7   2      446.61      446.31      4.34 o 
   0   7   2       36.89       36.75      0.73 o 
   1   7   2      161.20      163.59      2.15 o 
   2   7   2      162.80      167.70      1.89 o 
   3   7   2       36.39       36.42      0.77 o 
   4   7   2       96.01       94.05      2.05 o 
   5   7   2       48.09       40.96      0.97 o 
 -11   8   2       86.50       86.86      2.97 o 
 -10   8   2       71.88       78.08      1.78 o 
  -9   8   2      130.75      139.38      1.93 o 
  -8   8   2       76.54       78.91      0.87 o 
  -7   8   2      333.36      330.64      2.59 o 
  -6   8   2      109.25      101.30      1.52 o 
  -5   8   2      413.15      406.28      3.60 o 
  -4   8   2       52.37       48.28      1.24 o 
  -3   8   2      131.51      130.59      1.05 o 
  -2   8   2      269.63      254.84      1.58 o 
  -1   8   2      189.02      193.31      2.50 o 
   0   8   2       68.03       67.94      1.09 o 
   1   8   2       74.20       80.36      1.12 o 
   2   8   2      123.80      130.73      2.64 o 
   3   8   2        5.30        5.05      0.47 o 
 -11   9   2       29.19       31.49      0.59 o 
 -10   9   2      166.60      171.79      7.08 o 
  -9   9   2       26.83       24.71      0.78 o 
  -8   9   2       40.99       43.26      0.75 o 
  -7   9   2      206.71      207.80      1.22 o 
  -6   9   2      162.19      162.91      1.97 o 
  -5   9   2       26.33       23.57      0.71 o 
  -4   9   2      112.75      102.86      1.46 o 
  -3   9   2      439.16      432.53      2.66 o 
  -2   9   2      215.69      216.62      1.64 o 
  -1   9   2       89.18       89.52      1.71 o 
   0   9   2        8.08        8.85      0.61 o 
   1   9   2       17.18       16.74      0.66 o 
   2   9   2       42.60       44.99      1.32 o 
 -11  10   2       10.95       10.76      0.59 o 
 -10  10   2       35.72       35.23      1.65 o 
  -9  10   2       15.54       15.81      0.57 o 
  -8  10   2       36.01       33.87      1.54 o 
  -7  10   2      123.01      124.49      2.85 o 
  -6  10   2       15.14       14.43      0.53 o 
  -5  10   2      106.14      120.68      1.92 o 
  -4  10   2       37.40       39.95      0.80 o 
  -3  10   2        2.33        1.43      0.47 o 
  -2  10   2       30.12       31.59      1.28 o 
  -1  10   2        1.13        1.54      0.47 o 
   0  10   2        3.35        3.30      0.45 o 
   1  10   2       10.12        9.37      0.39 o 
 -10  11   2        3.19        3.20      0.31 o 
  -9  11   2      116.66      119.76      2.96 o 
  -8  11   2       53.79       53.81      2.06 o 
  -7  11   2        2.27        2.88      0.40 o 
  -6  11   2       14.14       12.94      0.69 o 
  -5  11   2        9.78        9.48      0.39 o 
  -4  11   2       15.66       17.89      0.58 o 
  -3  11   2       24.02       26.26      0.79 o 
  -2  11   2       65.49       66.16      0.84 o 
  -1  11   2       45.41       49.04      0.92 o 
  -8  12   2       45.03       41.12      0.89 o 
  -7  12   2       28.52       28.62      1.17 o 
  -6  12   2       65.57       65.30      1.91 o 
  -5  12   2       23.73       22.03      0.48 o 
   0   0   3    15684.75    15342.72     53.04 o 
  -1   1   3     3695.40     3644.44     27.93 o 
   0   1   3     1278.55     1265.86     17.41 o 
   1   1   3     3482.42     3445.00     44.21 o 
  -3   2   3      637.35      626.43     13.12 o 
  -2   2   3      103.06      100.86      1.07 o 
  -1   2   3      453.44      428.85      4.79 o 
   0   2   3      441.31      435.62      3.16 o 
   1   2   3      678.16      692.11     16.94 o 
   2   2   3      167.67      175.10      6.21 o 
  -5   3   3      106.94      117.60      1.63 o 
  -4   3   3      545.67      589.33      9.63 o 
  -3   3   3     2389.17     2397.57     30.51 o 
  -2   3   3       51.63       54.25      1.02 o 
  -1   3   3      830.37      844.47      7.07 o 
   0   3   3      115.88      132.41      1.97 o 
   1   3   3     1765.95     1837.96     29.46 o 
   2   3   3     1146.19     1232.74     15.21 o 
   3   3   3       82.72       83.15      1.83 o 
  -7   4   3      258.21      259.63      3.65 o 
  -6   4   3      562.22      580.32      7.48 o 
  -5   4   3      178.38      178.05      1.17 o 
  -4   4   3      304.94      313.49      5.05 o 
  -3   4   3        2.01        1.16      0.41 o 
  -2   4   3      235.74      257.10      6.10 o 
  -1   4   3      146.65      137.45      1.85 o 
   0   4   3     1755.75     1792.84     22.89 o 
   1   4   3      315.15      331.91      3.65 o 
   2   4   3      360.38      364.88      1.98 o 
   3   4   3      224.87      215.23      2.25 o 
   4   4   3      179.67      187.73      1.55 o 
  -9   5   3      124.29      130.71      2.04 o 
  -8   5   3      104.66       99.34      1.93 o 
  -7   5   3      569.68      563.64     10.88 o 
  -6   5   3      170.54      175.77      2.79 o 
  -5   5   3      213.75      215.59      3.02 o 
  -4   5   3      469.07      463.76      4.68 o 
  -3   5   3      151.89      171.26      2.04 o 
  -2   5   3      652.83      705.07      9.33 o 
  -1   5   3     1092.02     1116.24     14.18 o 
   0   5   3       71.72       68.34      1.00 o 
   1   5   3      115.19      110.03      2.08 o 
   2   5   3       84.16       81.92      0.84 o 
   3   5   3      122.81      113.04      0.81 o 
   4   5   3      128.73      129.36      1.86 o 
   5   5   3       44.42       46.75      1.00 o 
 -11   6   3        9.54        9.52      1.00 o 
 -10   6   3       75.37       73.82      0.95 o 
  -9   6   3       54.73       54.22      0.75 o 
  -8   6   3       30.35       27.88      0.66 o 
  -7   6   3       69.04       67.84      0.89 o 
  -6   6   3      602.35      621.18     11.61 o 
  -5   6   3       72.78       74.73      1.34 o 
  -4   6   3      116.87      110.52      1.23 o 
  -3   6   3       69.69       67.89      1.50 o 
  -2   6   3       19.68       20.25      0.80 o 
  -1   6   3      525.40      546.06     11.14 o 
   0   6   3      133.66      142.51      2.01 o 
   1   6   3      377.98      381.30      2.69 o 
   2   6   3       98.86      108.31      1.24 o 
   3   6   3       67.23       65.45      0.94 o 
   4   6   3      153.87      149.58      2.89 o 
   5   6   3       40.47       38.51      1.51 o 
 -11   7   3       23.56       23.88      0.99 o 
 -10   7   3      101.40      106.52      1.39 o 
  -9   7   3      143.28      141.22      1.39 o 
  -8   7   3      122.99      130.67      1.09 o 
  -7   7   3      160.92      145.53      1.12 o 
  -6   7   3      195.42      188.86      1.48 o 
  -5   7   3      140.71      137.45      1.34 o 
  -4   7   3      132.24      124.70      1.20 o 
  -3   7   3      202.60      202.46      1.84 o 
  -2   7   3      706.17      695.73      5.94 o 
  -1   7   3      635.16      637.75      6.48 o 
   0   7   3      428.28      427.65      3.92 o 
   1   7   3      498.55      483.68     10.26 o 
   2   7   3        0.96        1.05      0.43 o 
   3   7   3      132.86      138.75      2.22 o 
   4   7   3       91.47       90.82      1.10 o 
   5   7   3        3.85        3.29      0.48 o 
 -11   8   3      101.61      101.93      6.29 o 
 -10   8   3       45.98       47.17      1.90 o 
  -9   8   3       61.32       62.90      1.20 o 
  -8   8   3      125.92      132.34      1.41 o 
  -7   8   3       30.31       28.22      0.56 o 
  -6   8   3      152.56      142.89      1.23 o 
  -5   8   3       14.22       12.64      0.82 o 
  -4   8   3      168.30      161.21      2.03 o 
  -3   8   3      209.17      204.96      1.58 o 
  -2   8   3       74.75       73.17      0.95 o 
  -1   8   3      119.93      114.62      1.68 o 
   0   8   3       93.81       93.66      1.79 o 
   1   8   3        9.59       10.32      0.56 o 
   2   8   3       25.38       26.62      0.77 o 
   3   8   3       44.33       40.03      3.00 o 
 -11   9   3       45.36       51.37      1.72 o 
 -10   9   3        9.92        9.71      0.93 o 
  -9   9   3       15.57       14.68      0.80 o 
  -8   9   3      175.69      172.89      1.17 o 
  -7   9   3       14.17       16.57      0.57 o 
  -6   9   3      147.98      154.13      2.06 o 
  -5   9   3      224.10      210.45      2.86 o 
  -4   9   3       28.51       26.48      0.85 o 
  -3   9   3       36.95       40.74      0.77 o 
  -2   9   3      230.55      242.38      2.07 o 
  -1   9   3       28.91       29.84      0.69 o 
   0   9   3       10.56       10.68      0.61 o 
   1   9   3      124.54      128.28      3.32 o 
   2   9   3       31.62       34.28      0.95 o 
 -10  10   3       81.10       88.41      1.75 o 
  -9  10   3        3.46        4.09      0.56 o 
  -8  10   3      117.82      118.29      2.76 o 
  -7  10   3      174.55      179.71      4.79 o 
  -6  10   3      267.70      279.07      2.11 o 
  -5  10   3        7.22        7.38      0.46 o 
  -4  10   3       15.44       19.50      0.65 o 
  -3  10   3       29.75       32.23      1.11 o 
  -2  10   3       22.93       22.73      0.74 o 
  -1  10   3       15.47       16.23      0.82 o 
   0  10   3       42.06       41.79      2.36 o 
  -9  11   3       30.40       28.85      1.68 o 
  -8  11   3       33.37       35.42      0.59 o 
  -7  11   3       55.14       56.87      1.86 o 
  -6  11   3       11.46       12.77      0.54 o 
  -5  11   3       18.47       20.07      0.79 o 
  -4  11   3       65.39       69.67      1.86 o 
  -3  11   3       93.98      100.70      3.31 o 
  -2  11   3        2.26        2.61      0.31 o 
  -7  12   3        4.19        3.69      0.49 o 
  -6  12   3       19.57       16.85      1.11 o 
  -5  12   3       10.45        7.71      0.96 o 
  -1   1   4     1862.64     1745.00     25.23 o 
   0   1   4     1910.72     1908.20     13.73 o 
   1   1   4     1296.89     1205.71     24.76 o 
  -3   2   4       26.48       26.02      0.65 o 
  -2   2   4     1690.51     1767.45     26.29 o 
  -1   2   4      984.17      999.28     13.81 o 
   0   2   4       19.23       17.64      0.58 o 
   1   2   4     2911.88     3011.60     32.45 o 
   2   2   4     3768.89     3937.24     73.67 o 
  -5   3   4      905.80      957.66     16.31 o 
  -4   3   4      596.36      616.78     13.28 o 
  -3   3   4       19.28       23.91      0.67 o 
  -2   3   4      837.22      802.33     17.63 o 
  -1   3   4      635.00      595.36      8.78 o 
   0   3   4     1472.23     1510.33     18.74 o 
   1   3   4      186.40      186.00      4.55 o 
   2   3   4       65.95       63.48      1.32 o 
   3   3   4      434.65      459.12     10.04 o 
  -7   4   4      163.14      163.17      3.92 o 
  -6   4   4      141.35      124.16      2.23 o 
  -5   4   4      103.35      100.06      1.33 o 
  -4   4   4      346.12      331.76      2.83 o 
  -3   4   4      399.46      420.95      6.19 o 
  -2   4   4      346.97      342.26      8.06 o 
  -1   4   4      443.60      473.95      5.32 o 
   0   4   4      285.18      314.90      4.72 o 
   1   4   4      441.12      444.46      4.40 o 
   2   4   4      602.41      609.69      8.09 o 
   3   4   4      549.10      574.46      8.25 o 
   4   4   4      103.29      101.68      1.06 o 
  -9   5   4       23.67       21.58      0.64 o 
  -8   5   4      310.94      297.82      1.95 o 
  -7   5   4      178.51      170.89      2.40 o 
  -6   5   4      126.55      131.93      1.80 o 
  -5   5   4      117.14      124.85      1.66 o 
  -4   5   4     2481.37     2487.72     24.33 o 
  -3   5   4      254.21      259.56      3.84 o 
  -2   5   4      489.86      533.77      5.50 o 
  -1   5   4      237.49      234.75      4.13 o 
   0   5   4      312.70      314.23      4.51 o 
   1   5   4       62.99       56.81      1.33 o 
   2   5   4      709.26      684.77      8.96 o 
   3   5   4       73.70       75.65      1.07 o 
   4   5   4        0.23        0.66      0.42 o 
   5   5   4       67.93       70.52      0.92 o 
 -11   6   4       47.49       47.76      5.78 o 
 -10   6   4       19.80       22.03      0.78 o 
  -9   6   4       35.20       36.28      0.70 o 
  -8   6   4      152.06      155.66      1.22 o 
  -7   6   4       60.61       57.56      1.18 o 
  -6   6   4       69.13       68.32      1.24 o 
  -5   6   4       93.58       87.21      1.34 o 
  -4   6   4      119.69      106.50      1.55 o 
  -3   6   4      178.93      177.01      2.09 o 
  -2   6   4      179.64      165.69      3.59 o 
  -1   6   4      893.58      899.06     14.59 o 
   0   6   4      264.23      272.17      2.73 o 
   1   6   4       99.74       99.89      1.14 o 
   2   6   4      149.52      134.63      1.78 o 
   3   6   4       49.00       52.32      0.91 o 
   4   6   4       84.86       90.33      2.42 o 
   5   6   4       35.67       34.31      0.88 o 
 -11   7   4       82.29       79.69      1.68 o 
 -10   7   4        3.70        3.91      0.43 o 
  -9   7   4      200.59      209.14      1.29 o 
  -8   7   4       62.71       61.47      0.84 o 
  -7   7   4      155.32      155.15      1.08 o 
  -6   7   4      234.09      239.52      3.77 o 
  -5   7   4      285.02      275.26      4.63 o 
  -4   7   4      361.69      352.91      3.31 o 
  -3   7   4        4.19        5.53      0.35 o 
  -2   7   4       34.99       31.09      0.56 o 
  -1   7   4        8.89       11.36      0.45 o 
   0   7   4      159.49      158.53      1.60 o 
   1   7   4      304.50      299.56      3.18 o 
   2   7   4       10.26       11.42      0.50 o 
   3   7   4       69.57       71.97      1.51 o 
   4   7   4        8.52        9.27      0.54 o 
 -11   8   4       19.41       21.84      0.77 o 
 -10   8   4        0.97        0.69      0.36 o 
  -9   8   4       90.62       91.88      2.30 o 
  -8   8   4       33.56       32.51      0.64 o 
  -7   8   4      103.69      102.29      1.32 o 
  -6   8   4      221.93      213.33      3.28 o 
  -5   8   4       38.75       40.34      1.02 o 
  -4   8   4      148.24      144.34      1.38 o 
  -3   8   4       16.69       17.34      0.55 o 
  -2   8   4       91.38       87.26      1.51 o 
  -1   8   4       31.82       33.87      0.66 o 
   0   8   4      237.69      249.92      4.53 o 
   1   8   4      105.07      103.84      1.70 o 
   2   8   4       35.83       35.03      0.85 o 
   3   8   4       19.67       16.58      0.79 o 
 -11   9   4      103.46      103.74      1.99 o 
 -10   9   4       60.56       62.42      1.76 o 
  -9   9   4      161.12      172.76      3.32 o 
  -8   9   4       28.30       29.93      0.57 o 
  -7   9   4      121.33      124.99      1.29 o 
  -6   9   4      105.82      107.27      2.07 o 
  -5   9   4       99.16       94.84      1.43 o 
  -4   9   4      294.00      297.72      4.09 o 
  -3   9   4       42.76       46.48      1.01 o 
  -2   9   4       14.67       17.38      0.71 o 
  -1   9   4      176.42      184.92      4.66 o 
   0   9   4       44.05       50.73      0.98 o 
   1   9   4       41.28       39.12      2.18 o 
 -10  10   4       16.58       15.09      0.50 o 
  -9  10   4       98.75      101.30      2.02 o 
  -8  10   4      160.26      168.26      4.17 o 
  -7  10   4       17.75       19.01      0.70 o 
  -6  10   4       78.13       77.63      2.52 o 
  -5  10   4       37.87       38.31      0.98 o 
  -4  10   4       83.73       84.67      1.07 o 
  -3  10   4        5.41        4.78      0.47 o 
  -2  10   4       10.87       11.18      0.48 o 
  -1  10   4       49.38       49.73      2.05 o 
   0  10   4       53.69       60.70      1.22 o 
  -9  11   4       21.26       19.96      0.68 o 
  -8  11   4       36.05       35.31      1.23 o 
  -7  11   4       37.91       38.43      1.69 o 
  -6  11   4       55.17       59.18      1.34 o 
  -5  11   4       24.47       28.82      0.82 o 
  -4  11   4       27.02       27.92      0.95 o 
  -3  11   4       57.42       54.09      2.11 o 
  -2  11   4       18.59       19.08      0.87 o 
  -1   1   5      503.19      523.91      5.59 o 
   0   1   5      479.45      443.63     12.64 o 
   1   1   5      405.21      407.85     14.79 o 
  -3   2   5     1458.12     1465.21     17.01 o 
  -2   2   5      135.32      145.16      1.92 o 
  -1   2   5      405.29      424.10      3.77 o 
   0   2   5      712.97      712.93     10.08 o 
   1   2   5      819.37      837.38     14.86 o 
   2   2   5      134.50      117.91      3.11 o 
  -5   3   5      112.60      131.11      2.53 o 
  -4   3   5      663.65      702.53     12.06 o 
  -3   3   5     1459.07     1568.50     21.49 o 
  -2   3   5     1216.01     1188.94      7.68 o 
  -1   3   5      221.14      226.61      3.85 o 
   0   3   5      166.62      174.73      3.16 o 
   1   3   5     1025.69     1076.71     24.39 o 
   2   3   5      160.13      152.51      2.90 o 
   3   3   5      389.74      385.71      6.60 o 
  -7   4   5       90.47      105.37      2.65 o 
  -6   4   5      507.63      507.92      7.40 o 
  -5   4   5       15.66       20.55      1.39 o 
  -4   4   5       98.99       97.06      1.34 o 
  -3   4   5       84.91       93.50      1.17 o 
  -2   4   5      580.80      569.19      8.77 o 
  -1   4   5     1003.70     1012.13     14.49 o 
   0   4   5      609.38      627.61      8.34 o 
   1   4   5      627.02      647.86      9.30 o 
   2   4   5      581.85      595.41      8.66 o 
   3   4   5      316.67      320.84      5.86 o 
   4   4   5       54.59       52.07      1.26 o 
  -9   5   5      167.87      172.49      1.36 o 
  -8   5   5      139.30      137.99      2.21 o 
  -7   5   5       31.00       33.59      0.99 o 
  -6   5   5     1153.84     1161.87     25.35 o 
  -5   5   5      437.37      441.45      5.55 o 
  -4   5   5       89.90       82.32      1.28 o 
  -3   5   5      140.77      148.51      2.50 o 
  -2   5   5      350.15      329.84      4.45 o 
  -1   5   5      214.43      215.85      4.27 o 
   0   5   5      202.09      203.11      5.34 o 
   1   5   5      175.50      163.02      2.31 o 
   2   5   5       11.75        9.93      0.55 o 
   3   5   5       49.75       47.64      0.96 o 
   4   5   5       40.24       44.04      0.74 o 
   5   5   5       10.75       13.36      0.57 o 
 -11   6   5       74.60       71.92      4.13 o 
 -10   6   5      236.07      256.28      4.40 o 
  -9   6   5       11.99       11.13      0.51 o 
  -8   6   5       68.76       70.21      0.88 o 
  -7   6   5      224.96      237.96      4.93 o 
  -6   6   5       12.83       12.83      0.56 o 
  -5   6   5      334.87      339.07      4.60 o 
  -4   6   5       34.46       35.53      0.84 o 
  -3   6   5      377.71      365.75      7.40 o 
  -2   6   5      485.05      491.64      9.50 o 
  -1   6   5       46.06       51.50      0.73 o 
   0   6   5        9.64       12.64      0.57 o 
   1   6   5      181.68      178.96      3.68 o 
   2   6   5      498.97      483.93      6.10 o 
   3   6   5       46.28       42.41      0.76 o 
   4   6   5       10.71        9.76      0.49 o 
   5   6   5       27.44       20.35      7.81 o 
 -11   7   5        5.77        4.80      1.17 o 
 -10   7   5       59.52       59.90      1.70 o 
  -9   7   5        9.89       10.10      0.51 o 
  -8   7   5       38.80       38.87      1.01 o 
  -7   7   5       89.86       87.61      0.99 o 
  -6   7   5       62.74       65.78      1.64 o 
  -5   7   5      173.31      177.13      3.06 o 
  -4   7   5      286.85      292.50      1.96 o 
  -3   7   5        1.46        2.04      0.39 o 
  -2   7   5       82.36       88.65      1.54 o 
  -1   7   5       37.28       37.05      0.69 o 
   0   7   5      123.93      123.04      1.04 o 
   1   7   5       93.59       95.58      1.50 o 
   2   7   5       88.86       87.54      4.19 o 
   3   7   5       17.86       19.58      1.09 o 
   4   7   5        5.19        3.90      0.52 o 
 -11   8   5       15.05       15.68      1.03 o 
 -10   8   5        2.80        2.91      0.45 o 
  -9   8   5       87.32       87.92      1.63 o 
  -8   8   5      187.80      188.10      2.05 o 
  -7   8   5      210.44      207.52      2.17 o 
  -6   8   5      183.91      183.61      1.68 o 
  -5   8   5       54.88       51.94      0.77 o 
  -4   8   5       35.37       36.37      0.85 o 
  -3   8   5       40.29       37.95      1.31 o 
  -2   8   5      324.31      337.85      2.76 o 
  -1   8   5      272.42      262.95      2.69 o 
   0   8   5       35.67       37.30      1.08 o 
   1   8   5      106.91      115.50      1.66 o 
   2   8   5      220.45      235.31      4.11 o 
   3   8   5       15.73       12.14      0.62 o 
 -11   9   5       10.52        9.79      0.46 o 
 -10   9   5       87.82       98.25      1.03 o 
  -9   9   5       59.41       58.15      1.74 o 
  -8   9   5       25.64       26.20      0.58 o 
  -7   9   5       78.67       75.87      1.07 o 
  -6   9   5      127.99      133.22      1.38 o 
  -5   9   5      103.70      103.84      1.55 o 
  -4   9   5       68.94       65.68      1.45 o 
  -3   9   5      155.24      160.92      2.97 o 
  -2   9   5       34.62       34.91      0.85 o 
  -1   9   5       34.76       32.44      1.28 o 
   0   9   5        3.65        2.57      0.56 o 
   1   9   5      109.92      118.39      1.82 o 
 -10  10   5        1.69        0.33      0.34 o 
  -9  10   5        6.35        6.26      0.49 o 
  -8  10   5        6.80        8.13      0.46 o 
  -7  10   5       24.73       23.93      1.08 o 
  -6  10   5       79.00       82.16      2.66 o 
  -5  10   5       50.93       52.84      0.99 o 
  -4  10   5       93.04       93.25      1.86 o 
  -3  10   5       28.92       27.98      0.54 o 
  -2  10   5       24.36       22.89      0.76 o 
  -1  10   5       52.12       57.80      1.37 o 
  -9  11   5       68.98       57.19      1.06 o 
  -8  11   5       24.18       18.55      3.42 o 
  -7  11   5       19.26       18.78      1.38 o 
  -6  11   5      116.24      120.91      2.54 o 
  -5  11   5      111.72      108.22      6.18 o 
  -4  11   5       20.31       21.45      0.71 o 
  -3  11   5       44.00       39.15      2.96 o 
   0   0   6      982.08     1002.65      9.72 o 
  -1   1   6      590.94      602.95      4.13 o 
   0   1   6     1492.03     1556.31     15.84 o 
   1   1   6     2253.83     2310.58     24.72 o 
  -3   2   6      378.81      365.44      7.00 o 
  -2   2   6      429.05      430.16      3.68 o 
  -1   2   6      679.61      684.22      5.13 o 
   0   2   6      786.90      820.29     25.99 o 
   1   2   6      282.43      296.64      6.92 o 
   2   2   6      175.65      169.37      2.02 o 
  -5   3   6      168.32      168.87      3.05 o 
  -4   3   6     1244.11     1262.42     17.06 o 
  -3   3   6      748.76      749.30      9.49 o 
  -2   3   6       24.62       24.01      0.76 o 
  -1   3   6       48.62       43.35      1.56 o 
   0   3   6     1898.32     1863.18     33.54 o 
   1   3   6      880.07      846.76     15.60 o 
   2   3   6        1.69        0.55      0.37 o 
   3   3   6      682.77      686.44     16.49 o 
  -7   4   6       22.23       21.04      1.17 o 
  -6   4   6      166.76      155.93      1.61 o 
  -5   4   6       71.93       73.78      1.01 o 
  -4   4   6      542.66      522.52      8.76 o 
  -3   4   6      697.88      677.91      6.30 o 
  -2   4   6      128.55      140.87      2.07 o 
  -1   4   6      178.64      169.97      3.81 o 
   0   4   6      382.59      354.44      4.93 o 
   1   4   6      280.14      283.62      4.02 o 
   2   4   6       40.96       45.12      1.08 o 
   3   4   6      153.61      138.84      3.89 o 
   4   4   6      360.53      379.04      3.21 o 
  -9   5   6       40.16       36.68      0.76 o 
  -8   5   6      526.12      536.23      5.85 o 
  -7   5   6      113.27      122.75      1.56 o 
  -6   5   6       29.14       32.56      1.02 o 
  -5   5   6      129.86      126.49      2.27 o 
  -4   5   6      273.31      255.43      4.03 o 
  -3   5   6      193.51      183.62      3.28 o 
  -2   5   6       41.60       38.77      0.70 o 
  -1   5   6      185.23      182.67      3.93 o 
   0   5   6       46.78       48.18      1.99 o 
   1   5   6       61.09       59.12      0.97 o 
   2   5   6       55.69       51.16      0.86 o 
   3   5   6       59.08       53.99      0.97 o 
   4   5   6      101.51       95.95      1.51 o 
   5   5   6        6.89        9.86      0.44 o 
 -11   6   6        4.08        3.05      0.34 o 
 -10   6   6       28.31       26.39      1.02 o 
  -9   6   6       14.39       15.43      0.52 o 
  -8   6   6       21.23       23.00      0.82 o 
  -7   6   6       12.96       13.32      0.70 o 
  -6   6   6      585.61      581.78     11.57 o 
  -5   6   6      111.64      114.42      2.09 o 
  -4   6   6      114.55      124.07      2.02 o 
  -3   6   6      239.61      238.06      5.50 o 
  -2   6   6      238.91      230.72      3.44 o 
  -1   6   6      216.50      217.31      3.30 o 
   0   6   6      836.67      831.48     10.20 o 
   1   6   6       84.65       89.00      0.98 o 
   2   6   6        4.53        4.28      0.42 o 
   3   6   6       52.05       49.44      1.15 o 
   4   6   6      165.42      171.57      6.67 o 
   5   6   6       25.99       17.88      6.96 o 
 -11   7   6       10.31       10.89      0.63 o 
 -10   7   6       96.72      111.41      2.06 o 
  -9   7   6        3.93        5.19      0.48 o 
  -8   7   6       29.66       28.03      0.63 o 
  -7   7   6       11.92       15.94      0.51 o 
  -6   7   6      409.59      411.53      8.12 o 
  -5   7   6       17.70       17.47      0.50 o 
  -4   7   6      503.23      492.55      3.87 o 
  -3   7   6       33.20       32.45      0.61 o 
  -2   7   6      419.52      419.81      7.91 o 
  -1   7   6        2.66        3.79      0.42 o 
   0   7   6      182.81      176.55      1.22 o 
   1   7   6       94.02       96.12      2.36 o 
   2   7   6        6.17        7.38      0.71 o 
   3   7   6       73.26       70.89      5.72 o 
   4   7   6       23.71       28.31      1.00 o 
 -11   8   6       51.38       44.94      1.27 o 
 -10   8   6      115.97      120.22      3.95 o 
  -9   8   6        4.81        5.36      0.45 o 
  -8   8   6       39.39       36.56      0.72 o 
  -7   8   6      399.80      405.78      5.07 o 
  -6   8   6       10.21       11.90      0.47 o 
  -5   8   6        5.88        5.89      0.40 o 
  -4   8   6      183.53      184.60      2.05 o 
  -3   8   6      443.16      432.93      1.90 o 
  -2   8   6       67.13       61.03      0.69 o 
  -1   8   6       52.82       47.48      0.71 o 
   0   8   6       56.77       61.67      2.03 o 
   1   8   6        5.19        4.95      0.70 o 
   2   8   6        4.99        6.20      0.99 o 
 -10   9   6       49.51       51.21      0.65 o 
  -9   9   6       83.46       82.48      1.64 o 
  -8   9   6       21.98       22.49      0.72 o 
  -7   9   6        5.91        5.81      0.44 o 
  -6   9   6       43.50       48.65      0.92 o 
  -5   9   6       50.25       46.90      0.95 o 
  -4   9   6        1.41        1.57      0.59 o 
  -3   9   6        9.22       10.29      0.60 o 
  -2   9   6       16.48       16.97      1.18 o 
  -1   9   6        9.92       10.13      0.81 o 
   0   9   6      114.61      117.59      4.50 o 
   1   9   6        0.01       -0.23      0.37 o 
  -9  10   6       64.35       50.86      5.28 o 
  -8  10   6       21.12       22.22      4.08 o 
  -7  10   6      132.65      136.71      5.16 o 
  -6  10   6       82.91       88.65      3.52 o 
  -5  10   6       18.19       17.89      0.68 o 
  -4  10   6        3.09        3.60      0.41 o 
  -3  10   6      103.17      104.83      1.39 o 
  -2  10   6      148.02      154.58      6.89 o 
  -1  10   6        7.33        7.34      0.53 o 
   0  10   6       15.55       15.28      0.57 o 
  -8  11   6       12.59        9.92      0.63 o 
  -7  11   6       87.13       84.39      2.45 o 
  -6  11   6       44.27       44.57      1.54 o 
  -5  11   6        9.03        8.80      0.86 o 
  -4  11   6       25.76       27.94      0.70 o 
  -1   1   7      233.58      251.31      3.02 o 
   0   1   7       14.88       16.88      0.52 o 
   1   1   7      511.12      520.50      3.57 o 
  -3   2   7       35.32       32.84      0.97 o 
  -2   2   7      177.16      158.25      1.65 o 
  -1   2   7      337.31      321.16      4.18 o 
   0   2   7      114.62      119.36      2.48 o 
   1   2   7       58.65       68.88      2.91 o 
   2   2   7      204.76      179.20      3.21 o 
  -5   3   7      207.32      211.39      3.03 o 
  -4   3   7      767.07      752.02     16.91 o 
  -3   3   7       16.28       15.41      0.40 o 
  -2   3   7      659.49      615.89      4.89 o 
  -1   3   7     1724.78     1677.88      6.97 o 
   0   3   7      759.92      779.49     21.28 o 
   1   3   7      317.57      315.39      7.18 o 
   2   3   7        2.32        1.71      0.42 o 
   3   3   7      246.51      237.75      1.94 o 
  -7   4   7        9.69        8.25      1.05 o 
  -6   4   7      335.23      330.26      3.00 o 
  -5   4   7       35.42       36.87      1.03 o 
  -4   4   7       19.29       19.26      0.53 o 
  -3   4   7      164.65      162.21      2.29 o 
  -2   4   7       40.39       40.48      0.96 o 
  -1   4   7       91.62       90.36      2.56 o 
   0   4   7       60.48       57.89      1.40 o 
   1   4   7        6.73        7.07      0.55 o 
   2   4   7       26.28       25.57      1.08 o 
   3   4   7      129.94      127.37      6.33 o 
   4   4   7      143.15      149.51      1.97 o 
  -9   5   7       33.60       37.38      0.76 o 
  -8   5   7        9.64       10.11      0.68 o 
  -7   5   7        0.09        0.84      0.72 o 
  -6   5   7        6.34        5.72      0.60 o 
  -5   5   7      304.69      307.91      4.50 o 
  -4   5   7      110.32      106.04      2.16 o 
  -3   5   7      362.07      344.25      6.07 o 
  -2   5   7      136.46      126.94      2.42 o 
  -1   5   7      215.38      214.47      3.78 o 
   0   5   7      676.09      643.04      7.00 o 
   1   5   7      313.92      323.95      6.80 o 
   2   5   7      157.38      153.19      4.63 o 
   3   5   7      160.45      167.93      2.54 o 
   4   5   7       49.41       51.34      1.07 o 
   5   5   7       39.81       45.56      1.08 o 
 -11   6   7       75.28       70.14      1.14 o 
 -10   6   7       81.62       85.40      2.19 o 
  -9   6   7      116.67      115.29      1.88 o 
  -8   6   7      242.97      238.67      3.97 o 
  -7   6   7       21.35       21.05      1.11 o 
  -6   6   7       13.35       12.54      0.70 o 
  -5   6   7      485.16      487.68      7.73 o 
  -4   6   7      287.66      283.14      4.43 o 
  -3   6   7      112.40      109.63      1.35 o 
  -2   6   7       99.24       99.11      1.98 o 
  -1   6   7       99.45       97.10      2.19 o 
   0   6   7        7.86       10.53      0.55 o 
   1   6   7       68.24       63.88      0.97 o 
   2   6   7      166.79      161.31      1.34 o 
   3   6   7      161.35      158.04      4.84 o 
   4   6   7        2.08        2.63      0.34 o 
   5   6   7       65.25       69.98      1.32 o 
 -11   7   7       18.94       18.78      0.54 o 
 -10   7   7       11.63       12.04      0.45 o 
  -9   7   7      126.46      135.68      3.61 o 
  -8   7   7      335.08      345.82      3.76 o 
  -7   7   7      173.87      181.45      1.71 o 
  -6   7   7      122.99      123.83      1.54 o 
  -5   7   7      200.44      197.65      1.94 o 
  -4   7   7      148.81      146.81      1.41 o 
  -3   7   7      110.89      111.81      1.32 o 
  -2   7   7       93.34      104.09      1.66 o 
  -1   7   7       77.17       77.79      0.94 o 
   0   7   7       27.43       29.62      0.62 o 
   1   7   7       61.94       55.87      0.84 o 
   2   7   7       54.00       55.78      2.25 o 
   3   7   7       27.89       24.96      0.89 o 
   4   7   7       65.69       61.37      1.13 o 
 -10   8   7       90.97       95.14      1.00 o 
  -9   8   7       39.73       36.41      4.78 o 
  -8   8   7       18.52       19.11      0.59 o 
  -7   8   7       90.01       91.92      1.13 o 
  -6   8   7        2.21        2.40      0.41 o 
  -5   8   7       53.36       53.62      0.90 o 
  -4   8   7       68.38       70.72      0.72 o 
  -3   8   7      124.32      128.63      1.51 o 
  -2   8   7      100.82       99.00      1.12 o 
  -1   8   7       50.59       48.62      1.07 o 
   0   8   7       48.11       50.14      1.53 o 
   1   8   7       11.53       13.17      1.08 o 
   2   8   7       36.47       36.25      1.41 o 
 -10   9   7       73.23       64.62      1.61 o 
  -9   9   7       18.13       16.70      2.25 o 
  -8   9   7       84.06       88.55      1.86 o 
  -7   9   7       29.14       28.17      1.11 o 
  -6   9   7       39.07       36.88      0.92 o 
  -5   9   7       78.62       73.57      1.05 o 
  -4   9   7       91.65       97.90      2.99 o 
  -3   9   7       14.18       13.22      0.68 o 
  -2   9   7      110.62      114.94      3.04 o 
  -1   9   7       25.12       25.98      1.76 o 
   0   9   7      138.84      148.10      1.41 o 
   1   9   7       32.64       30.60      0.82 o 
  -9  10   7        6.94        6.00      0.48 o 
  -8  10   7       70.68       67.66      3.43 o 
  -7  10   7       20.22       19.49      0.69 o 
  -6  10   7       53.43       54.92      1.06 o 
  -5  10   7       53.04       54.00      1.60 o 
  -4  10   7      182.34      183.06      1.80 o 
  -3  10   7       53.03       51.37      1.58 o 
  -2  10   7        1.12        1.66      0.36 o 
  -1  10   7      129.18      136.37      1.57 o 
  -7  11   7       11.02       11.43      0.64 o 
  -6  11   7      128.25      115.25      1.39 o 
  -5  11   7       31.12       25.37      0.76 o 
  -4  11   7       11.31        8.40      0.40 o 
  -1   1   8      142.13      154.25      2.53 o 
   0   1   8       94.63       87.90      1.39 o 
   1   1   8     1259.99     1278.20     12.33 o 
  -3   2   8       45.76       41.06      0.84 o 
  -2   2   8      882.08      896.78     13.93 o 
  -1   2   8       19.36       20.98      0.82 o 
   0   2   8      114.50       98.82      1.71 o 
   1   2   8      246.66      245.90      4.12 o 
   2   2   8      435.23      451.61      9.49 o 
  -5   3   8       11.22        9.31      0.78 o 
  -4   3   8      267.76      275.68      6.62 o 
  -3   3   8       17.98       16.38      0.43 o 
  -2   3   8      180.36      179.12      3.74 o 
  -1   3   8      116.40      123.47      3.42 o 
   0   3   8       58.65       63.97      2.60 o 
   1   3   8      139.34      148.18      3.69 o 
   2   3   8      413.85      381.61      3.57 o 
   3   3   8      191.31      178.26      2.09 o 
  -7   4   8       39.74       45.77      1.47 o 
  -6   4   8       96.13       96.42      1.87 o 
  -5   4   8      524.76      483.13      2.90 o 
  -4   4   8      177.60      176.90      1.31 o 
  -3   4   8     1070.26     1085.40     16.46 o 
  -2   4   8      250.65      228.93      4.77 o 
  -1   4   8       31.36       35.68      1.05 o 
   0   4   8      119.96      116.71      2.35 o 
   1   4   8      342.11      324.70      2.82 o 
   2   4   8       44.27       45.78      1.73 o 
   3   4   8      207.08      227.28      5.34 o 
   4   4   8        9.76        8.01      1.09 o 
  -9   5   8      133.10      149.84      4.82 o 
  -8   5   8        7.00        6.07      0.65 o 
  -7   5   8       57.91       63.30      1.95 o 
  -6   5   8      247.83      257.42      2.79 o 
  -5   5   8       83.55       81.85      1.50 o 
  -4   5   8      134.10      130.32      2.25 o 
  -3   5   8      238.20      232.93      2.51 o 
  -2   5   8      675.98      631.00      2.82 o 
  -1   5   8      130.79      125.39      1.18 o 
   0   5   8       64.05       60.05      1.55 o 
   1   5   8       78.41       74.18      1.51 o 
   2   5   8      179.79      186.67      3.12 o 
   3   5   8      137.03      131.18      2.16 o 
   4   5   8       75.49       75.79      3.20 o 
   5   5   8       79.86       90.79      1.40 o 
 -10   6   8        4.35        4.04      0.40 o 
  -9   6   8      151.88      161.26      5.25 o 
  -8   6   8       31.35       29.87      0.81 o 
  -7   6   8        8.19        6.83      0.55 o 
  -6   6   8       77.37       82.40      1.45 o 
  -5   6   8      343.13      356.98      3.72 o 
  -4   6   8      178.74      182.46      2.66 o 
  -3   6   8       49.39       48.85      0.86 o 
  -2   6   8      225.67      229.73      3.58 o 
  -1   6   8      138.36      133.76      2.51 o 
   0   6   8       36.19       31.51      0.87 o 
   1   6   8      183.04      185.16      1.57 o 
   2   6   8       72.90       64.96      0.84 o 
   3   6   8       25.38       30.07      1.39 o 
   4   6   8       19.74       17.98      5.75 o 
 -10   7   8        3.09        3.26      0.40 o 
  -9   7   8       45.48       44.40      0.87 o 
  -8   7   8       27.34       31.47      0.57 o 
  -7   7   8       40.09       41.84      0.64 o 
  -6   7   8       12.19       13.08      0.51 o 
  -5   7   8       54.37       59.75      0.75 o 
  -4   7   8      203.32      203.58      1.82 o 
  -3   7   8        7.42        7.54      0.54 o 
  -2   7   8      264.15      275.42      1.60 o 
  -1   7   8      101.22      102.62      0.91 o 
   0   7   8       35.44       34.63      0.65 o 
   1   7   8       75.90       78.68      0.95 o 
   2   7   8       12.63       11.61      0.54 o 
   3   7   8       97.62      116.73      1.92 o 
 -10   8   8       44.16       45.83      1.19 o 
  -9   8   8       76.66       77.91      0.85 o 
  -8   8   8       67.35       66.82      2.04 o 
  -7   8   8       35.00       29.44      0.75 o 
  -6   8   8       55.81       59.09      0.95 o 
  -5   8   8       86.20       85.37      0.84 o 
  -4   8   8       53.43       49.68      0.72 o 
  -3   8   8       34.79       34.28      0.59 o 
  -2   8   8      102.81      101.22      0.80 o 
  -1   8   8       38.82       33.10      0.60 o 
   0   8   8      165.64      156.59      2.44 o 
   1   8   8       79.06       83.61      1.67 o 
   2   8   8       30.48       22.82      0.71 o 
  -9   9   8      106.05       92.12      2.55 o 
  -8   9   8       62.68       62.06      1.70 o 
  -7   9   8      161.73      161.22      3.02 o 
  -6   9   8       75.90       88.66      2.02 o 
  -5   9   8       63.33       58.94      1.45 o 
  -4   9   8        8.67        7.39      0.62 o 
  -3   9   8       45.06       45.43      0.86 o 
  -2   9   8       67.59       64.10      1.05 o 
  -1   9   8      176.80      163.79     10.74 o 
   0   9   8       56.86       59.12      1.40 o 
  -8  10   8        2.08        1.84      0.55 o 
  -7  10   8       51.79       52.05      1.70 o 
  -6  10   8       48.99       48.86      2.32 o 
  -5  10   8       13.35       12.54      0.76 o 
  -4  10   8       32.40       29.95      0.53 o 
  -3  10   8       18.67       18.55      0.50 o 
  -2  10   8        3.06        3.64      0.42 o 
   0   0   9     1691.55     1745.65     29.30 o 
  -1   1   9      180.02      186.86      2.61 o 
   0   1   9       21.84       13.74      0.82 o 
   1   1   9      176.33      184.67      3.18 o 
  -3   2   9      219.93      203.21      5.32 o 
  -2   2   9       51.07       50.07      1.13 o 
  -1   2   9      247.72      246.34      8.73 o 
   0   2   9      181.62      195.32      6.12 o 
   1   2   9      125.17      132.04      3.85 o 
   2   2   9      183.96      173.65      1.90 o 
  -5   3   9      174.54      171.23      1.69 o 
  -4   3   9       53.73       43.94      1.58 o 
  -3   3   9       16.15       17.36      0.82 o 
  -2   3   9      446.60      436.03     11.55 o 
  -1   3   9       91.51      101.01      2.96 o 
   0   3   9      588.16      589.97     15.65 o 
   2   3   9       32.52       26.04      0.78 o 
   3   3   9       28.61       24.13      1.09 o 
  -7   4   9      490.22      541.23      9.84 o 
  -6   4   9        8.86        8.29      0.76 o 
  -5   4   9      137.66      136.85      1.50 o 
  -4   4   9      278.37      264.42      1.75 o 
  -3   4   9      332.65      315.87      2.82 o 
  -2   4   9      883.03      851.48      3.10 o 
  -1   4   9      179.12      171.64      2.11 o 
   0   4   9      129.45      118.69      1.94 o 
   1   4   9      357.63      352.67      4.96 o 
   2   4   9      174.25      182.04      3.35 o 
   3   4   9      145.49      153.80      2.36 o 
   4   4   9       29.85       24.75      0.94 o 
  -9   5   9      116.56      111.13      5.36 o 
  -8   5   9        1.51        1.90      0.60 o 
  -7   5   9      158.01      164.68      3.75 o 
  -6   5   9      287.31      286.67      1.94 o 
  -5   5   9      218.14      211.18      2.43 o 
  -4   5   9      205.55      196.25      1.78 o 
  -3   5   9       32.22       30.93      1.01 o 
  -2   5   9      636.23      622.36      4.62 o 
  -1   5   9       75.90       77.32      1.34 o 
   0   5   9      156.55      158.10      1.87 o 
   1   5   9      336.02      344.95      2.64 o 
   2   5   9      131.23      132.62      1.99 o 
   3   5   9       56.30       53.42      1.09 o 
   4   5   9       10.74       10.96      0.71 o 
   5   5   9       56.60       59.95      1.64 o 
 -10   6   9        1.13        0.88      0.31 o 
  -9   6   9      240.20      244.23      5.45 o 
  -8   6   9       49.23       52.80      1.24 o 
  -7   6   9      215.64      241.93      3.17 o 
  -6   6   9      165.37      167.77      1.32 o 
  -5   6   9       98.94      105.58      1.25 o 
  -4   6   9       29.48       29.62      0.58 o 
  -3   6   9       90.87      100.13      1.39 o 
  -2   6   9       26.76       26.80      0.87 o 
  -1   6   9      146.26      151.60      2.88 o 
   0   6   9       51.22       47.68      0.88 o 
   1   6   9       64.64       69.14      1.09 o 
   2   6   9      131.37      119.32      1.52 o 
   3   6   9       37.71       37.35      2.11 o 
   4   6   9       10.28       10.22      1.71 o 
 -10   7   9       78.56       77.58      1.32 o 
  -9   7   9       32.52       31.06      0.83 o 
  -8   7   9       70.39       63.59      1.73 o 
  -7   7   9      232.09      233.18      2.56 o 
  -6   7   9       94.49       96.67      0.96 o 
  -5   7   9        9.45        9.91      0.51 o 
  -4   7   9      160.57      164.01      1.52 o 
  -3   7   9      273.27      279.69      1.94 o 
  -2   7   9      133.40      138.05      1.05 o 
  -1   7   9       73.38       74.91      0.87 o 
   0   7   9       25.80       27.38      0.56 o 
   1   7   9       43.79       42.05      0.73 o 
   2   7   9       67.48       70.13      1.43 o 
  -9   8   9       17.96       15.21      0.67 o 
  -8   8   9        9.43       10.78      0.71 o 
  -7   8   9       46.42       43.50      1.02 o 
  -6   8   9       26.04       23.96      0.59 o 
  -5   8   9       11.78       11.14      0.45 o 
  -4   8   9      166.87      160.78      1.55 o 
  -3   8   9      135.38      131.79      1.32 o 
  -2   8   9       76.17       67.87      1.00 o 
  -1   8   9       23.78       20.78      0.49 o 
   0   8   9       74.22       71.80      2.09 o 
   1   8   9       81.66       83.19      7.53 o 
  -8   9   9       19.18       18.42      2.10 o 
  -7   9   9        9.90        8.81      0.64 o 
  -6   9   9       21.43       20.48      1.11 o 
  -5   9   9       47.37       46.84      1.34 o 
  -4   9   9        2.32        1.53      0.48 o 
  -3   9   9        3.44        3.71      0.46 o 
  -2   9   9       61.37       64.29      1.35 o 
  -1   9   9        8.86        9.60      0.84 o 
   0   9   9        1.97        2.36      0.48 o 
  -7  10   9       35.16       34.95      0.89 o 
  -6  10   9       14.08       13.43      0.44 o 
  -5  10   9       23.00       21.37      0.50 o 
  -4  10   9       30.57       28.50      0.43 o 
  -3  10   9       19.32       16.32      0.91 o 
  -1   1  10      170.06      173.70      2.67 o 
   0   1  10      119.39      121.39      3.39 o 
  -1   2  10      585.71      611.34     48.54 o 
   1   2  10       11.98        7.44      0.98 o 
   2   2  10      135.26      124.82      1.40 o 
  -5   3  10       65.47       69.88      1.33 o 
  -4   3  10      140.36      121.61      1.41 o 
  -3   3  10      421.35      403.53      2.88 o 
  -2   3  10      135.00      126.47      1.39 o 
  -1   3  10      456.12      426.87      4.43 o 
   0   3  10      319.27      304.09      3.81 o 
   1   3  10       39.73       41.85      2.05 o 
   2   3  10      734.89      701.92     10.46 o 
   3   3  10       31.02       27.14      1.03 o 
  -7   4  10       43.08       44.80      1.39 o 
  -6   4  10       61.39       60.40      1.14 o 
  -5   4  10        5.17        5.63      0.56 o 
  -4   4  10      717.90      706.02      5.20 o 
  -3   4  10      527.65      507.28      4.13 o 
  -2   4  10      150.32      140.21      2.41 o 
  -1   4  10      115.31      116.78      1.48 o 
   0   4  10       29.04       28.78      1.17 o 
   1   4  10        0.62        1.66      0.88 o 
   2   4  10       17.63       23.57      1.16 o 
   3   4  10        6.46        4.43      0.98 o 
   4   4  10       79.68       71.64      1.98 o 
  -9   5  10        3.43        3.90      0.43 o 
  -8   5  10       41.25       38.31      0.79 o 
  -7   5  10      207.94      208.09      4.09 o 
  -6   5  10       29.23       27.58      0.77 o 
  -5   5  10      309.49      314.02      3.81 o 
  -4   5  10      234.57      230.29      1.81 o 
  -3   5  10       71.01       66.66      1.05 o 
  -2   5  10       79.45       76.78      1.85 o 
  -1   5  10      662.96      649.16      4.52 o 
   0   5  10      161.27      165.31      2.34 o 
   1   5  10      115.95      122.19      1.70 o 
   2   5  10       16.88       16.55      0.62 o 
   3   5  10      170.49      169.06      1.89 o 
   4   5  10       45.69       51.76      1.80 o 
   5   5  10       61.40       56.14      1.44 o 
 -10   6  10        2.34        1.30      0.38 o 
  -9   6  10       94.29      100.36      3.34 o 
  -8   6  10       38.49       37.90      1.15 o 
  -7   6  10      182.59      201.44      5.28 o 
  -6   6  10       61.69       64.93      0.96 o 
  -5   6  10       23.04       23.42      0.57 o 
  -4   6  10      145.29      148.48      1.19 o 
  -3   6  10      279.42      285.11      3.00 o 
  -2   6  10      181.29      181.83      1.44 o 
  -1   6  10       43.50       47.29      0.88 o 
   0   6  10       52.79       53.81      0.93 o 
   1   6  10       19.84       19.63      0.55 o 
   2   6  10       34.10       34.32      0.64 o 
   3   6  10      101.15      117.12      3.59 o 
  -9   7  10       20.81       15.99      3.43 o 
  -8   7  10       28.18       27.47      0.75 o 
  -7   7  10       35.17       35.27      1.21 o 
  -6   7  10       28.35       28.43      0.77 o 
  -5   7  10      140.35      139.83      1.05 o 
  -4   7  10       25.96       24.27      0.55 o 
  -3   7  10      216.89      215.05      1.83 o 
  -2   7  10      206.39      211.34      2.48 o 
  -1   7  10       29.95       31.18      0.69 o 
   0   7  10      133.87      141.49      1.22 o 
   1   7  10       95.30       93.92      1.08 o 
   2   7  10        1.74        1.90      0.34 o 
  -9   8  10       42.74       32.63      2.75 o 
  -8   8  10       59.15       56.86      3.15 o 
  -7   8  10       39.96       33.35      1.99 o 
  -6   8  10       13.06       13.09      0.40 o 
  -5   8  10        4.38        4.89      0.46 o 
  -4   8  10        1.95        2.01      0.31 o 
  -3   8  10      142.43      146.29      1.73 o 
  -2   8  10        5.19        4.48      0.35 o 
  -1   8  10       67.36       66.84      1.24 o 
   0   8  10        6.09        6.39      0.79 o 
  -7   9  10       93.98       92.91      1.52 o 
  -6   9  10        9.10        7.95      0.79 o 
  -5   9  10       20.00       20.45      0.68 o 
  -4   9  10       19.70       18.59      0.79 o 
  -3   9  10       50.32       52.38      6.53 o 
  -2   9  10       40.22       34.09      0.95 o 
  -1   9  10       59.61       55.35      1.06 o 
  -5  10  10       46.18       40.74      0.86 o 
   2   2  11       17.15       14.66      0.69 o 
  -5   3  11       13.31       14.91      0.72 o 
  -4   3  11       74.25       78.06      1.47 o 
  -2   3  11        3.11        2.44      0.93 o 
  -1   3  11       42.80       38.14      1.14 o 
   0   3  11      120.81      126.34      1.89 o 
   1   3  11      132.55      122.47      1.79 o 
   2   3  11      132.58      129.93      2.65 o 
   3   3  11       89.72       86.57      1.64 o 
  -7   4  11        8.14        6.70      0.72 o 
  -6   4  11       64.41       59.16      0.97 o 
  -5   4  11      137.24      149.22      2.40 o 
  -4   4  11       81.29       81.49      1.29 o 
  -3   4  11      198.46      194.07      2.78 o 
  -2   4  11      120.89      123.47      1.49 o 
  -1   4  11      272.09      279.32      4.04 o 
   0   4  11      318.92      310.82      2.98 o 
   1   4  11       47.03       45.06      1.48 o 
   2   4  11      260.44      259.44      2.13 o 
   3   4  11       39.28       38.87      1.28 o 
   4   4  11       57.17       60.93      1.03 o 
  -9   5  11       73.34       69.97      3.88 o 
  -8   5  11      105.28      108.83      2.87 o 
  -7   5  11       60.25       66.75      1.65 o 
  -6   5  11      166.68      170.84      2.23 o 
  -5   5  11       18.07       20.24      0.66 o 
  -4   5  11       34.85       38.73      0.84 o 
  -3   5  11      893.35      899.17      8.62 o 
  -2   5  11      117.33      119.39      1.52 o 
  -1   5  11        9.85        9.01      0.66 o 
   0   5  11      142.20      146.85      2.01 o 
   1   5  11       31.45       33.15      0.75 o 
   2   5  11       48.90       52.75      1.10 o 
   3   5  11       34.17       31.44      0.74 o 
   4   5  11       30.54       30.55      1.24 o 
  -9   6  11       31.55       28.77      1.30 o 
  -8   6  11        5.02        6.39      0.41 o 
  -7   6  11       51.17       54.68      1.52 o 
  -6   6  11       58.74       57.37      0.75 o 
  -5   6  11       97.37       96.57      0.98 o 
  -4   6  11       14.48       16.10      0.51 o 
  -3   6  11       59.53       59.31      0.88 o 
  -2   6  11      116.76      124.17      1.16 o 
  -1   6  11      106.09      108.15      2.11 o 
   0   6  11       15.94       14.85      0.54 o 
   1   6  11       18.79       20.13      0.49 o 
   2   6  11       38.99       32.84      1.20 o 
   3   6  11       96.83       93.19      1.51 o 
  -8   7  11       31.11       28.18      0.93 o 
  -7   7  11       60.81       56.41      2.17 o 
  -6   7  11       93.43       91.27      1.71 o 
  -5   7  11      152.49      149.90      1.96 o 
  -4   7  11       17.98       17.70      0.54 o 
  -3   7  11       16.72       16.68      0.45 o 
  -2   7  11       36.44       34.82      1.08 o 
  -1   7  11      246.47      257.99      3.16 o 
   0   7  11        5.72        5.23      0.39 o 
   1   7  11       18.41       12.94      0.78 o 
   2   7  11       45.31       42.76      0.96 o 
  -7   8  11       24.62       21.59      0.98 o 
  -6   8  11       15.66       14.84      0.59 o 
  -5   8  11       57.69       53.24      1.04 o 
  -4   8  11       54.17       57.63      1.73 o 
  -3   8  11       81.91       76.74      2.09 o 
  -2   8  11      104.51      104.43      2.55 o 
  -1   8  11       20.17       17.33      0.97 o 
   0   8  11        0.37       -0.10      0.35 o 
  -7   9  11       22.59       21.22      0.69 o 
  -6   9  11       91.16       83.12      1.82 o 
  -5   9  11       16.18       14.45      1.00 o 
  -4   9  11       18.73       18.14      0.92 o 
  -3   9  11       10.24        8.32      0.68 o 
  -2   9  11       63.67       58.42      1.01 o 
  -3   2  12       32.93       35.66      1.09 o 
   1   2  12      220.82      210.24      3.27 o 
   2   2  12       11.36       11.16      0.84 o 
  -5   3  12       95.89       97.32      1.32 o 
  -4   3  12      116.21      120.19      1.44 o 
  -3   3  12      432.99      450.95     12.93 o 
  -2   3  12      162.50      164.20      2.79 o 
  -1   3  12       68.52       66.81      1.13 o 
   0   3  12       14.62       17.90      1.44 o 
   1   3  12       22.15       26.07      1.52 o 
   2   3  12       57.91       60.46      1.16 o 
   3   3  12       41.93       46.81      1.06 o 
  -7   4  12       59.96       65.09      1.89 o 
  -6   4  12      132.15      129.30      1.23 o 
  -5   4  12       31.55       29.38      0.72 o 
  -4   4  12       28.87       30.23      0.76 o 
  -3   4  12      277.34      286.11      4.97 o 
  -2   4  12       89.97       91.42      1.26 o 
  -1   4  12       58.89       56.25      1.31 o 
   0   4  12      236.35      244.13      3.44 o 
   1   4  12      220.00      236.36      2.87 o 
   2   4  12       68.71       65.88      1.21 o 
   3   4  12       53.77       53.84      0.86 o 
   4   4  12       65.89       60.46      1.26 o 
  -8   5  12       22.88       22.24      0.70 o 
  -7   5  12        1.30        1.42      0.42 o 
  -6   5  12       67.47       59.92      0.93 o 
  -5   5  12       79.94       77.55      0.95 o 
  -4   5  12      349.49      358.11      2.38 o 
  -3   5  12        5.72        6.65      0.55 o 
  -2   5  12       70.39       69.85      1.15 o 
  -1   5  12       43.49       40.90      0.81 o 
   0   5  12       20.92       20.16      0.89 o 
   1   5  12       14.97       15.44      0.63 o 
   2   5  12        7.17        6.43      0.49 o 
   3   5  12        7.62        6.75      0.58 o 
  -8   6  12       35.47       32.93      1.74 o 
  -7   6  12      277.20      268.31      8.29 o 
  -6   6  12      132.70      126.98      2.14 o 
  -5   6  12        3.77        3.06      0.49 o 
  -4   6  12        3.33        4.00      0.41 o 
  -3   6  12       13.27       14.66      0.46 o 
  -2   6  12       69.89       75.91      1.73 o 
  -1   6  12       12.31       12.11      0.53 o 
   0   6  12        1.49        1.64      0.39 o 
   1   6  12       67.40       60.90      0.83 o 
   2   6  12       27.49       33.56      2.48 o 
  -7   7  12       59.40       55.13      6.05 o 
  -6   7  12        5.32        6.03      0.40 o 
  -5   7  12       84.85       88.40      1.87 o 
  -4   7  12      144.07      145.68      1.09 o 
  -3   7  12      132.16      133.45      2.33 o 
  -2   7  12      102.70      101.34      0.95 o 
  -1   7  12        4.19        5.28      0.31 o 
   0   7  12      169.44      166.57      1.96 o 
   1   7  12       19.88       21.50      0.80 o 
  -6   8  12      110.87      109.07      1.55 o 
  -5   8  12       55.18       52.83      1.13 o 
  -4   8  12        0.77        0.89      0.46 o 
  -3   8  12       22.37       18.71      0.98 o 
  -2   8  12        4.88        4.16      0.68 o 
  -1   8  12       78.76       78.29      1.16 o 
  -3   2  13       19.58       19.71      1.23 o 
   1   2  13      194.29      195.65      2.17 o 
   2   2  13       21.22       20.35      1.34 o 
  -5   3  13      161.15      154.63      1.33 o 
  -4   3  13       32.22       31.01      0.80 o 
  -3   3  13       41.95       41.05      1.12 o 
  -2   3  13      270.67      272.20      3.53 o 
  -1   3  13       58.33       57.25      1.29 o 
   0   3  13       13.23       12.69      0.65 o 
   1   3  13       44.67       44.84      0.98 o 
   2   3  13       34.12       34.18      2.42 o 
   3   3  13       91.32       91.52      1.16 o 
  -7   4  13        2.49        2.37      0.35 o 
  -6   4  13       10.43       12.14      0.52 o 
  -5   4  13      123.41      122.39      1.72 o 
  -4   4  13      109.34      109.26      1.32 o 
  -3   4  13       25.78       26.40      2.09 o 
  -2   4  13      360.74      367.76      3.01 o 
  -1   4  13       67.02       65.83      0.96 o 
   0   4  13        8.49        8.48      0.72 o 
   1   4  13        0.16        0.91      0.37 o 
   2   4  13        7.80        9.03      0.51 o 
   3   4  13       27.86       25.28      0.98 o 
   4   4  13        8.28        8.42      0.61 o 
  -8   5  13       46.98       42.62      0.87 o 
  -7   5  13       63.76       58.54      1.13 o 
  -6   5  13        3.81        3.54      0.38 o 
  -5   5  13        7.83        6.26      0.54 o 
  -4   5  13       89.24       89.93      1.55 o 
  -3   5  13      151.87      162.60      2.38 o 
  -2   5  13       60.96       56.45      0.85 o 
  -1   5  13       96.38       99.00      1.22 o 
   0   5  13       91.68       95.78      1.23 o 
   1   5  13        4.48        6.11      0.36 o 
   3   5  13       64.19       62.00      2.81 o 
  -7   6  13       30.35       33.23      1.00 o 
  -6   6  13       44.59       46.46      0.85 o 
  -5   6  13       60.92       63.87      0.78 o 
  -4   6  13       75.49       74.79      1.32 o 
  -3   6  13       57.38       56.41      0.75 o 
  -2   6  13       57.78       57.44      0.90 o 
  -1   6  13      253.07      252.63      3.76 o 
   0   6  13      124.36      124.35      0.88 o 
  -7   7  13        3.12        2.77      0.55 o 
  -5   7  13        2.56        1.89      0.70 o 
  -4   7  13       60.68       55.37      1.46 o 
  -3   7  13       13.71       13.17      0.71 o 
  -1   7  13        0.36        0.86      0.64 o 
  -4   8  13       30.80       27.27      0.78 o 
  -3   8  13       10.54        9.07      0.58 o 
   0   2  14       57.54       58.89      1.72 o 
   1   2  14       54.48       54.48      1.20 o 
   2   2  14       13.83       12.97      0.77 o 
  -5   3  14       13.77       12.48      0.53 o 
  -4   3  14        2.39        2.49      0.58 o 
  -3   3  14       44.62       45.30      0.88 o 
  -2   3  14        1.08        0.18      0.77 o 
  -1   3  14       60.44       63.26      1.78 o 
   0   3  14       29.11       29.19      1.88 o 
   1   3  14       23.33       20.28      0.58 o 
   2   3  14       50.42       49.26      0.66 o 
   3   3  14       18.93       18.16      0.66 o 
  -6   4  14       63.97       59.79      1.09 o 
  -5   4  14       44.90       42.80      0.69 o 
  -4   4  14       17.25       18.24      0.85 o 
  -3   4  14       96.60      103.25      1.21 o 
  -2   4  14       78.56       75.29      2.16 o 
  -1   4  14       97.98      104.36      2.07 o 
   0   4  14       15.02       13.55      0.52 o 
   1   4  14      148.07      139.41      2.93 o 
   2   4  14        4.44        5.01      0.78 o 
   3   4  14        3.44        3.71      0.51 o 
  -7   5  14       34.89       37.57      0.86 o 
  -5   5  14      116.91      118.52      3.46 o 
  -4   5  14       25.98       24.30      0.79 o 
  -3   5  14       50.09       53.75      2.97 o 
  -2   5  14      169.30      175.36      4.30 o 
  -1   5  14        9.22        8.90      0.53 o 
   0   5  14       25.32       26.55      0.84 o 
  -6   6  14       40.20       41.43      0.98 o 
  -5   6  14       27.90       29.29      0.97 o 
  -4   6  14       47.58       44.26      1.10 o 
  -3   6  14       44.57       46.37      0.88 o 
  -2   6  14       44.63       42.05      1.24 o 
  -1   6  14       10.54       10.89      0.78 o 
  -4   7  14       10.43       10.43      0.68 o 
  -3   7  14       23.07       18.40      0.75 o 
  -2   7  14       47.84       42.49      0.87 o 
   0   2  15       88.32       84.94      1.74 o 
   1   2  15       14.12       14.99      0.98 o 
   2   2  15       19.18       17.16      0.95 o 
  -3   3  15       95.32       94.76      1.87 o 
  -2   3  15        1.05        3.80      0.54 o 
  -1   3  15       28.29       28.13      0.80 o 
   0   3  15       70.96       74.44      1.67 o 
   1   3  15      144.49      140.83      2.11 o 
   2   3  15       36.04       30.52      0.85 o 
  -6   4  15        5.95        5.28      0.55 o 
  -3   4  15       35.87       36.67      1.12 o 
  -2   4  15       48.49       51.13      0.79 o 
  -1   4  15      132.94      137.87      1.97 o 
  -4   5  15       76.70       70.37      1.16 o 
  -1   5  15       14.14       13.24      0.76 o 
  -4   6  15        1.38        2.74      0.54 o 
  -3   6  15       96.52       99.32      1.33 o 
  -2   6  15        2.93        1.34      0.45 o 
                                                 
